# Supplementary material for: Metabolites in Longissimus Lumborum From Beef Cattle Differ in Fat Content
Source: Food Sci Nutr. 2025 Dec 15;13(12):e71345. doi: 10.1002/fsn3.71345 (PMC12704019; doi:10.1002/fsn3.71345)
Supplement: Supplementary file 1 — Data S1: fsn371345‐sup‐0001‐Table.xlsx. [file FSN3-13-e71345-s001.xlsx]

## Sheet: Table S1
Table S1. Basic cattle information
Individuals	Age (month)	Slaughter weight (kg)	Slaughter rate (%)
KAZ-1	30	650	54.03			K1
KAZ-2	30	520	56.69			K2
KAZ-3	30	530	54.38			K3
KAZ-4	30	500	48.26			K4
KAZ-5	30	520	59.12			K5
KAZ-6	30	530	58.57			K6
KAZ-7	30	650	57.31			K7
KAZ-8	30	550	54.85			K8
KAZ-9	30	600	56.6			K9
KAZ-10	30	490	52.49			K10
BC-1	30	640	53.38			BC1
BC-2	30	550	57.11			BC2
BC-3	30	680	58.18			BC3
BC-4	30	570	44.33			BC4
BC-5	30	580	55.9			BC5
BC-6	30	590	57.95			BC6
BC-7	30	600	54.3			BC7
BC-8	30	580	53.31			BC8
BC-9	30	660	57.59			BC9
BC-10	30	600	62.07			BC10

## Sheet: Table S2
	Table S2. Composition of the experimental diets during fattening time
		Fattening time (days)
		1-7	8-14	15-21	22-28	29-35	36-49	50-140	141-154	155-162	163-175	176-200
	Ingredients
	Corn	10	13.04	12	14.29	20.69	16.59	20.78	25.32	25.61	25.61	26.51
	Wheat straw	10	8.7	8	7.14	6.9	2.76	2.6	5.06	2.44	2.44	2.41
	Corn straw	19	16.39	15	9.71	9.34	10.11	14.58	9.13	11.2	8.76	8.64
	Alfalfa grass	10	8.7	8	7.14	6.9	5.95	2.6	1.27	1.22	1.22	1.2
	Cottonseed husks	10	8.7	8	7.14	6.9	8.29	9.09	10.13	12.2	14.63	14.46
	Sugar residue	10	11.78	12	14.43	14.54	17.69	15.24	15.1	15.34	14.34	14.78
	Silage	10	11.01	13	15.23	15.86	18.14	15.78	15.46	15.66	15.78	14.67
	Lees	10	11.98	15	16.78	17.87	19.47	18.33	17.53	15.33	16.22	16.33
	Bran	10	8.7	8	7.14	0	0	0	0	0	0	0
	Premix feed	1	1	1	1	1	1	1	1	1	1	1
	Total	100	100	100	100	100	100	100	100	100	100	100
	Nutrient components
	Dry matter (%)	90.51	90.23	90.32	89.8	90.1	90.13	90.38	89.76	89.8	89.66	89.89
	Crude Protein (%)	19.99	20.51	21.47	22.68	22.43	25.29	23.29	23.32	23.76	24.76	24.63
	Neutral detergent fibre, NDF (%)	46.3	44.04	43.64	40.68	38.24	37.34	37.97	35.07	34.5	33.24	33.11
	Acid detergent fiber, ADF (%)	24.98	22.9	22.08	19.53	18.54	15.79	17.26	15.81	15.32	14.65	14.59
	Net energy for maintenance, Nem/(MJ/kg)	8.04	8.06	8.04	8	8.11	8.18	8.23	8.26	8.25	8.21	8.25
	Ether extract (%)	4.5	5	5.43	6.09	6.27	7.05	6.27	6.3	6.1	6.09	6.08
	Ash (%)	7.14	6.7	6.58	5.91	5.57	5.71	5.98	5.34	5.47	5.26	5.24
	Phosphorus (%)	0.24	0.21	0.2	0.17	0.16	0.08	0.12	0.1	0.1	0.1	0.1
	Calcium (%)	0.48	0.51	0.53	0.57	0.52	0.59	0.48	0.43	0.42	0.42	0.41
	The premix mainly contains vitamin A 260 000 IU, vitamin D3 42 000 IU, vitamin E 1 200 IU, Cu 1 g, Fe 3 g, Mn 3 g, Zn 4 g, Se 0.02 g, I 0.04 g, Co 0.02 g, Mg 40 g.
	Nutrient levels are calculated values.

## Sheet: Table S3
Table S3. Overview of all 800 identified metabolites.
#ID	name	Class I	Class II	Formula	BC-10	BC-1	BC-2	BC-3	BC-4	BC-5	BC-6	BC-7	BC-8	BC-9	KAZ-10	KAZ-1	KAZ-2	KAZ-3	KAZ-4	KAZ-5	KAZ-6	KAZ-7	KAZ-8	KAZ-9	KAZ_vs_BC_log2FC	KAZ_vs_BC_Pvalue	KAZ_vs_BC_VIP	KAZ_vs_BC_(FC_1_Pvalue_0.05_VIP_1)_regulated	KEGG_annotation	KEGG_pathway_annotation	LM_ID	NAME	SYSTEMATIC_NAME	SYNONYMS	CATEGORY(lipidmaps)	MAIN_CLASS(lipidmaps)	SUB_CLASS(lipidmaps)	HMDB_ID	kingdom(HMDB)	super_class(HMDB)	HMDB_taxonomy	sub_class(HMDB)	pubchem_compound_id(HMDB)	cas_registry_number(HMDB)
meta_354	D-inositol-4-phosphate	Alcohol and amines	Alcohols	C6H13O9P	1.77537e+06	1.4768e+06	1.31495e+06	1.15144e+06	1.50264e+06	1.29142e+06	1.62219e+06	604144	328773	1.83666e+06	536104	1.62418e+06	1.01328e+06	2.49375e+06	1.99143e+06	1.0744e+06	1.78241e+06	860837	1.7742e+06	1.05119e+06	-0.138212	0.604162	0.442942	unchanged	--	--	--	--	--	--	--	--	--	--	--	--	--	--	--	--
meta_23	1-Aminopropan-2-ol	Alcohol and amines	Alcohols	C3H9NO	2.59443e+06	2.43032e+06	2.48281e+06	1.71797e+06	1.52023e+06	2.48865e+06	1.43107e+06	3.74765e+06	2.6955e+06	2.71441e+06	2.43302e+06	1.44716e+06	1.10477e+06	1.80167e+06	2.00469e+06	2.67729e+06	3.69634e+06	3.59161e+06	1.87638e+06	2.90054e+06	0.017644	0.934984	0.089464	unchanged	--	--	--	--	--	--	--	--	--	HMDB0012136	Organic compounds	Organic nitrogen compounds	Organonitrogen compounds	Amines	4	78-96-6
meta_426	Hexaethylene-glycol	Alcohol and amines	Alcohols	C12H26O7	3.42585e+06	3.39314e+06	2.62132e+06	3.20494e+06	4.36285e+06	5.23268e+06	4.35176e+06	4.42203e+06	3.12293e+06	2.78741e+06	3.33446e+06	4.58788e+06	3.72471e+06	5.8089e+06	3.09301e+06	3.86827e+06	3.38369e+06	5.1748e+06	3.48753e+06	3.06315e+06	-0.0982221	0.522772	0.548352	unchanged	--	--	--	--	--	--	--	--	--	--	--	--	--	--	--	--
meta_7	(E,Z)-2-Amino-3,14-octadecadien-1-ol	Alcohol and amines	Alcohols	C18H35NO	7.98754e+06	1.22698e+07	2.45838e+06	5.12515e+06	6.33304e+06	3.8768e+06	2.25748e+07	4.03016e+06	2.70604e+06	2.46168e+06	1.26014e+06	3.47662e+06	1.23726e+07	3.54607e+06	3.29723e+06	1.56337e+06	5.35701e+06	1.82189e+06	2.36798e+06	4.10555e+06	0.83402	0.191535	1.34576	unchanged	--	--	--	--	--	--	--	--	--	--	--	--	--	--	--	--
meta_338	D-Inositol 1,4-diphosphate	Alcohol and amines	Alcohols	C6H14O12P2	1.4506e+08	9.78524e+07	2.49047e+08	2.73887e+08	2.55929e+08	2.68306e+08	2.77697e+08	7.58828e+07	4.16059e+07	2.2582e+08	3.24613e+07	2.34135e+08	2.17988e+08	1.86929e+07	2.3306e+07	271753568	1.02738e+08	1.57522e+08	1.46382e+08	1.98629e+08	0.445254	0.234073	1.15573	unchanged	--	--	--	--	--	--	--	--	--	--	--	--	--	--	--	--
meta_469	Inositol 1-phosphate	Alcohol and amines	Alcohols	C6H13O9P	4.57593e+08	3.71978e+08	2.53488e+08	5.09189e+08	8.19443e+08	165903625	2.12075e+08	8.71243e+07	5.85717e+07	3.85845e+08	2.00322e+08	3.91884e+08	1.3996e+08	689300885	2.85171e+08	1.7285e+08	3.16373e+08	1.36888e+08	299389365	2.0523e+08	0.227156	0.595137	0.626853	unchanged	C01177	Inositol phosphate metabolism(ko00562);;ABC transporters(ko02010);;Phosphatidylinositol signaling system(ko04070);;Metabolic pathways(ko01100)	--	--	--	--	--	--	--	HMDB0000213	Organic compounds	Organic oxygen compounds	Organooxygen compounds	Alcohols and polyols	_	15421-51-9
meta_645	N1-Acetylspermidine	Alcohol and amines	Amines	C9H21N3O	9.07131	8.99426	8.52773	8.77628	7.68021	9.12373	9.38211	153085	142915	76909.7	107796	8.84028	122610	8.72427	9.24514	105566	148596	9.75903	8.8629	122044	-0.701817	0.425242	0.774399	unchanged	--	--	--	--	--	--	--	--	--	HMDB0001276	Organic compounds	Organic acids and derivatives	Carboximidic acids and derivatives	Carboximidic acids	496	14278-49-0
meta_612	N-(2-hydroxyethyl)stearamide	Alcohol and amines	Amines	C20H41NO2	18125.5	14889	13798.9	33343.2	7.68021	11230.2	11304.2	20698.7	14546.7	12277.5	32726.2	11018.2	26965	17855.9	14129.7	24267	13224.9	25743	17483.2	12040.3	-0.379732	0.219299	1.29784	unchanged	--	--	--	--	--	--	--	--	--	HMDB0013078	Organic compounds	Organic nitrogen compounds	Organonitrogen compounds	Amines	27902	111-57-9
meta_691	Phenethylamine	Alcohol and amines	Amines	C8H11N	38264.8	8.99426	53872.1	55238.5	35670.7	145467	48696.8	34088.7	56740.8	24185.4	46057.9	48691.5	128730	32461.4	39824.5	8.89466	91036.1	53254.8	22816	121205	-0.246836	0.614433	0.379377	unchanged	C05332	Phenylalanine metabolism(ko00360);;Metabolic pathways(ko01100)	--	--	--	--	--	--	--	HMDB0012275	Organic compounds	Benzenoids	Benzene and substituted derivatives	Phenethylamines	1001	64-04-0
meta_677	Palmitoylethanolamide（(PEA）	Alcohol and amines	Amines	C18H37NO2	54911	54945.4	46549.9	49066.7	56357.5	60592.4	59191.4	76187	56875.8	51144.9	61207.1	54802.4	57100.8	47261.1	53662.2	56496.7	53196.7	68063.1	57317.9	56997.7	-0.000723331	0.992808	0.0635165	unchanged	--	--	--	--	--	--	--	--	--	--	--	--	--	--	--	--
meta_666	Octadecanamide	Alcohol and amines	Amines	C18H37NO	67127.5	51347.1	37935.3	41108.7	56601.8	67427.1	89957.1	64966.2	8772.33	48688.3	64348.3	68964.1	86153.7	53496.7	54568	50325.8	16883.2	33013.6	54885	48762.3	0.00685423	0.978183	0.080201	unchanged	--	--	LMFA08010003	Stearamide	Octadecanamide	-	Fatty Acyls [FA]	Fatty amides [FA08]	Primary amides [FA0801]	--	--	--	--	--	--	--
meta_367	Diethanolamine	Alcohol and amines	Amines	C4H11NO2	170313	238662	245303	225251	185621	270439	263029	206741	256961	154753	252522	310857	307130	223399	223781	279152	437372	221106	240990	220962	-0.293501	0.0641014	1.59583	unchanged	C06772	Glycerophospholipid metabolism(ko00564)	--	--	--	--	--	--	--	HMDB0004437	Organic compounds	Organic nitrogen compounds	Organonitrogen compounds	Amines	8113	111-42-2
meta_195	Aniline	Alcohol and amines	Amines	C6H7N	205076	244637	307861	170039	187301	243853	174812	208904	264948	176421	267715	175596	191466	164801	194243	175515	221197	184348	211137	165383	0.162365	0.203406	1.1218	unchanged	--	--	--	--	--	--	--	--	--	--	--	--	--	--	--	--
meta_598	Methylguanidine	Alcohol and amines	Amines	C2H8ClN3	225756	165152	269160	225115	184254	217378	131774	167961	275216	230155	317179	160067	264734	198581	213233	263733	248122	281370	152014	187330	-0.128226	0.402371	0.88587	unchanged	--	--	--	--	--	--	--	--	--	--	--	--	--	--	--	--
meta_147	5-Methoxytryptamine	Alcohol and amines	Amines	C11H14N2O	276306	8.99426	411830	342792	271941	292005	277527	297724	339632	234541	401043	344632	319476	290908	291744	297980	326582	386048	403775	273145	-0.281389	0.140199	1.42646	unchanged	C05659	Tryptophan metabolism(ko00380)	--	--	--	--	--	--	--	HMDB0004095	Organic compounds	Organoheterocyclic compounds	Indoles and derivatives	Tryptamines and derivatives	1833	608-07-1
meta_229	Butylamine	Alcohol and amines	Amines	C4H11N	282906	154472	325813	337916	133863	171301	181290	260627	411044	260971	330171	315075	233962	180826	279264	239257	229424	304369	292709	311261	-0.108113	0.556292	0.628504	unchanged	--	--	--	--	--	--	--	--	--	HMDB0032179	Organic compounds	Organic nitrogen compounds	Organonitrogen compounds	Amines	24874	13952-84-6
meta_665	Octadecadienamide	Alcohol and amines	Amines	C18H33NO	1.05733e+06	1.09628e+06	217984	456213	859474	416919	3.7805e+06	349892	248711	220426	152291	385952	1.55236e+06	432274	448210	142847	577141	143107	185225	393832	0.979796	0.26384	1.18433	unchanged	--	--	--	--	--	--	--	--	--	--	--	--	--	--	--	--
meta_614	N-Acetyl-D-Galactosamine	Alcohol and amines	Amines	C8H15NO6	1.31376e+06	593034	742239	1.65414e+06	646026	1.7558e+06	1.09904e+06	859083	791739	688178	1.42443e+06	610612	774360	762658	681444	942796	1.10053e+06	1.00414e+06	2.05307e+06	626402	0.0233146	0.934501	0.142991	unchanged	C01074	Galactose metabolism(ko00052);;Metabolic pathways(ko01100);;Amoebiasis(ko05146)	--	--	--	--	--	--	--	HMDB0000853	Organic compounds	Organic oxygen compounds	Organooxygen compounds	Carbohydrates and carbohydrate conjugates	440552	14131-60-3
meta_376	Ethyl-dodecanoate	Alcohol and amines	Amines	C14H28O2	1.77744e+06	1.59784e+06	1.45761e+06	1.46623e+06	1.52218e+06	1.62772e+06	2.1981e+06	1.74399e+06	1.95378e+06	1.56284e+06	1.66786e+06	1.60557e+06	1.80231e+06	1.46484e+06	1.44296e+06	1.4157e+06	1.56234e+06	1.51857e+06	1.56789e+06	1.46858e+06	0.123868	0.118361	1.54336	unchanged	--	--	--	--	--	--	--	--	--	--	--	--	--	--	--	--
meta_775	Trimethylamine-N-Oxide	Alcohol and amines	Amines	C3H9NO	2.59443e+06	2.43032e+06	2.48281e+06	1.71797e+06	1.52023e+06	2.48865e+06	1.43107e+06	3.74765e+06	2.6955e+06	2.71441e+06	2.43302e+06	1.44716e+06	1.10477e+06	1.80167e+06	2.00469e+06	2.67729e+06	3.69634e+06	3.59161e+06	1.87638e+06	2.90054e+06	0.017644	0.934984	0.089464	unchanged	C01104	Metabolic pathways(ko01100)	--	--	--	--	--	--	--	HMDB0000925	Organic compounds	Organic nitrogen compounds	Organonitrogen compounds	Aminoxides	1145	1184-78-7
meta_8	(R)-(-)-1-Amino-2-propanol	Alcohol and amines	Amines	C3H9NO	2.7773e+06	1.79555e+06	2.2276e+06	1.91466e+06	1.72399e+06	2.27583e+06	1.92976e+06	2.12344e+06	2.13926e+06	1.50081e+06	2.25406e+06	1.21252e+06	1.49671e+06	1.80964e+06	1.45813e+06	1.6137e+06	3.56141e+06	2.84887e+06	2.06969e+06	1.55946e+06	0.0375267	0.841036	0.358785	unchanged	--	--	--	--	--	--	--	--	--	--	--	--	--	--	--	--
meta_54	2-(Acetylamino)-2-deoxy-A-D-glucopyranose	Alcohol and amines	Amines	C8H15NO6	5.53651e+06	4.95341e+06	1.74306e+06	5.12314e+06	1.71388e+06	2.93292e+06	3.31524e+06	2.26849e+06	2.12276e+06	2.64464e+06	2.65984e+06	1.69661e+06	1.97891e+06	2.08998e+06	2.03749e+06	2.80953e+06	1.69143e+06	2.55798e+06	3.01808e+06	3.18183e+06	0.447739	0.104809	1.62214	unchanged	--	--	--	--	--	--	--	--	--	--	--	--	--	--	--	--
meta_668	Oleamide	Alcohol and amines	Amines	C18H35NO	7.98754e+06	1.22698e+07	2.45838e+06	5.12515e+06	6.33304e+06	3.8768e+06	2.25748e+07	4.03016e+06	2.70604e+06	2.46168e+06	1.26014e+06	3.47662e+06	1.23726e+07	3.54607e+06	3.29723e+06	1.56337e+06	5.35701e+06	1.82189e+06	2.36798e+06	4.10555e+06	0.83402	0.191535	1.34576	unchanged	--	--	LMFA08010004	Oleamide	9Z-octadecenamide	Oleic acid amide	Fatty Acyls [FA]	Fatty amides [FA08]	Primary amides [FA0801]	--	--	--	--	--	--	--
meta_228	Bis(hexamethylene)-triamine	Alcohol and amines	Polyamines	C12H29N3	11301.7	27579.1	22682.1	34794.3	7662.52	56582.5	32883.9	44575.4	22377.4	14101.7	9.80612	46402.9	12530.4	15880.4	39097.7	18333.4	25734.7	22051.9	17665.8	62574.7	0.0769472	0.852423	0.240983	unchanged	--	--	--	--	--	--	--	--	--	--	--	--	--	--	--	--
meta_35	1-methylhistamine	Alcohol and amines	Polyamines	C6H13Cl2N3	253752	521198	546756	386100	491422	401019	492913	494506	366316	614920	449469	258377	356077	421223	287903	706849	327103	465260	301023	415089	0.196047	0.285721	0.878884	unchanged	C05127	Histidine metabolism(ko00340);;Metabolic pathways(ko01100)	--	--	--	--	--	--	--	--	--	--	--	--	--	--
meta_620	N-Acetylcadaverine	Alcohol and amines	Polyamines	C7H16N2O	325010	270653	194731	176926	226568	360749	171330	264041	348572	142192	464336	205749	285101	211814	255366	310340	303371	294181	222115	228344	-0.164668	0.396622	0.78542	unchanged	--	--	--	--	--	--	--	--	--	--	--	--	--	--	--	--
meta_16	1,3-Dicyclohexylurea	Alcohol and amines	Polyamines	C13H24N2O	444266	458202	377319	435119	382320	474624	469633	458307	497447	428836	451934	421369	481879	432365	427385	444973	419340	490427	429123	427399	-3.86e-05	0.999362	0.0114786	unchanged	--	--	--	--	--	--	--	--	--	--	--	--	--	--	--	--
meta_606	N,-N-diacetyl-O-methylhydroxylamine	Alcohol and amines	Polyamines	C5H9NO3	521861	407500	529566	463247	516285	457431	435448	467051	491336	486590	651981	773631	630740	526261	671314	732906	540077	571361	416236	255834	-0.272758	0.0756032	1.85404	unchanged	--	--	--	--	--	--	--	--	--	--	--	--	--	--	--	--
meta_749	Spermidine	Alcohol and amines	Polyamines	C7H19N3	929137	1.01067e+06	717870	796904	822297	1.15023e+06	924544	519970	218099	547250	425674	568342	1.88776e+06	706942	325749	945797	292804	433878	1.59179e+06	480112	-0.00412614	0.991209	0.066126	unchanged	C00315	ABC transporters(ko02010);;beta-Alanine metabolism(ko00410);;Glutathione metabolism(ko00480);;Bile secretion(ko04976);;Arginine and proline metabolism(ko00330);;Metabolic pathways(ko01100)	--	--	--	--	--	--	--	--	--	--	--	--	--	--
meta_670	Oxidopamine	Alcohol and amines	Polyamines	C8H11NO3	1.48177e+06	1.04993e+06	1.32419e+06	1.58165e+06	1.66402e+06	1.16893e+06	1.3314e+06	1.00117e+06	1.55715e+06	2.17152e+06	1.71903e+06	8.84028	1.12354e+06	1.67266e+06	1.52724e+06	972315	1.54592e+06	1.1727e+06	1.51009e+06	1.5419e+06	0.164715	0.440296	0.778697	unchanged	--	--	--	--	--	--	--	--	--	--	--	--	--	--	--	--
meta_177	Agmatine	Alcohol and amines	Polyamines	C5H14N4	2.29469e+06	1.74761e+06	2.7439e+06	2.41053e+06	2.77936e+06	2.81617e+06	2.68898e+06	2.44969e+06	3.14019e+06	2.45804e+06	2.87098e+06	4.92016e+06	4.59039e+06	3.36808e+06	3.53115e+06	3.34595e+06	3.06878e+06	3.26445e+06	2.90807e+06	2.66505e+06	-0.435833	0.004274	2.59341	down	C00179	Metabolic pathways(ko01100);;Arginine and proline metabolism(ko00330)	--	--	--	--	--	--	--	--	--	--	--	--	--	--
meta_227	Biotinamide	Alcohol and amines	Polyamines	C10H17N3O2S	5.2889e+06	8.63198e+06	4.79101e+06	5.6942e+06	5.47628e+06	6.65717e+06	5.45663e+06	8.65237e+06	6.80141e+06	4.47799e+06	8.27678e+06	4.32026e+06	7.90806e+06	5.09875e+06	6.33071e+06	6.1554e+06	5.57032e+06	6.93095e+06	1.10494e+07	8.53297e+06	-0.180339	0.305804	1.01365	unchanged	--	--	--	--	--	--	--	--	--	--	--	--	--	--	--	--
meta_432	Histamine	Alcohol and amines	Polyamines	C5H9N3	5.82872e+06	5.0959e+06	7.10041e+06	7.41423e+06	8.01726e+06	5.26187e+06	5.7847e+06	7.04903e+06	5.07726e+06	7.03616e+06	5.67957e+06	5.44606e+06	6.56657e+06	4.76341e+06	5.23305e+06	8.00125e+06	5.01299e+06	4.93234e+06	4.72079e+06	4.83218e+06	0.206152	0.0893263	1.44134	unchanged	C00388	Inflammatory mediator regulation of TRP channels(ko04750);;Synaptic vesicle cycle(ko04721);;Histidine metabolism(ko00340);;Asthma(ko05310);;Neuroactive ligand-receptor interaction(ko04080);;Fc epsilon RI signaling pathway(ko04664);;Gastric acid secretion(ko04971);;Protein digestion and absorption(ko04974);;Metabolic pathways(ko01100)	--	--	--	--	--	--	--	HMDB0000870	Organic compounds	Organic nitrogen compounds	Organonitrogen compounds	Amines	774	51-45-6
meta_609	N,N′-dicyclohexylcarbodiimide	Alcohol and amines	Polyamines	C13H22N2	8.52409e+06	7.6105e+06	7.92742e+06	3.82884e+06	6.00695e+06	9.65016e+06	5.49381e+06	4.31641e+06	10.1316	4.24684e+06	5.98726e+06	8.26129e+06	7.42868e+06	7.8735e+06	8.11552e+06	7.73181e+06	8.69689	8.31562e+06	6.94419e+06	7.92237e+06	-0.251599	0.371641	0.963488	unchanged	--	--	--	--	--	--	--	--	--	--	--	--	--	--	--	--
meta_170	Acetylcholine	Alcohol and amines	Polyamines	C7H15NO2	3.95721e+07	6.30633e+07	3.50295e+07	5.91606e+07	56772733	6.73115e+07	3.55471e+07	5.06682e+07	4.87251e+07	6.3436e+07	6.69301e+07	5.62993e+07	4.29145e+07	4.20992e+07	4.72204e+07	8.2435e+07	3.97425e+07	4.88164e+07	5.62361e+07	6.69499e+07	-0.081966	0.603896	0.549667	unchanged	C01996	Salivary secretion(ko04970);;Bile secretion(ko04976);;Synaptic vesicle cycle(ko04721);;cAMP signaling pathway(ko04024);;Pancreatic secretion(ko04972);;Regulation of actin cytoskeleton(ko04810);;Neuroactive ligand-receptor interaction(ko04080);;Taste transduction(ko04742);;Insulin secretion(ko04911);;Nicotine addiction(ko05033);;Glycerophospholipid metabolism(ko00564);;Gastric acid secretion(ko049…	--	--	--	--	--	--	--	HMDB0000895	Organic compounds	Organic nitrogen compounds	Organonitrogen compounds	Quaternary ammonium salts	187	51-84-3
meta_736	Securinine	Amino acid and Its metabolites	Amino acid and Its metabolites	C13H15NO2	1.21991e+06	1.32654e+06	1.10332e+06	1.2459e+06	1.49917e+06	1.1556e+06	1.26228e+06	1.22368e+06	1.34681e+06	1.14121e+06	1.22884e+06	1.83482e+06	611923	721410	1.24167e+06	1.33398e+06	1.18158e+06	1.34507e+06	1.21673e+06	1.13153e+06	0.0801564	0.56026	0.640897	unchanged	--	--	--	--	--	--	--	--	--	--	--	--	--	--	--	--
meta_729	S-Methyl-L-Cysteine-S-oxide	Amino acid and Its metabolites	Amino acid derivatives	C4H9NO3S	2072.52	3042.13	4617.35	3998.26	4831.41	7505.4	6532.3	3147.96	7054.13	4966.45	6487.23	3083.68	10832.2	3846.06	2049.61	12139.4	10880.9	9990.14	12101.1	985.366	-0.599862	0.129823	1.42846	unchanged	--	--	--	--	--	--	--	--	--	--	--	--	--	--	--	--
meta_644	N-methyl-4-aminobutyric acid	Amino acid and Its metabolites	Amino acid derivatives	C5H11NO2	6043.64	23649.9	14163.1	21863.9	7.68021	19428.6	3901.36	8043.07	33527.2	14087.9	19402.4	15271.7	4040.3	27620.3	14762.2	8.89466	16202.9	12641.5	38049.5	10169.9	-0.128245	0.780668	0.254557	unchanged	--	--	--	--	--	--	--	--	--	--	--	--	--	--	--	--
meta_98	3-Amino-3-oxopropanoic acid	Amino acid and Its metabolites	Amino acid derivatives	C3H5NO3	18569.2	15186.4	16318.7	22233.2	10461.6	21106.2	9.38211	9.30713	20813	20527.3	9727.61	23889.5	17866.5	26896.5	16800.6	12732.8	21075.4	12897	10741.8	10789	-0.170174	0.58536	0.492087	unchanged	--	--	--	--	--	--	--	--	--	--	--	--	--	--	--	--
meta_4	(2s)-2-Amino-4-sulfinobutanoic acid	Amino acid and Its metabolites	Amino acid derivatives	C4H9NO4S	19573.6	14859.9	8.52773	19700.5	8743.35	15318.7	9359.71	17739.1	10107.4	11078.5	18626.4	16290.4	11638.5	8.72427	16139.1	18062.6	19525.6	17036.2	10127.1	9777.59	-0.117605	0.694324	0.357979	unchanged	--	--	--	--	--	--	--	--	--	--	--	--	--	--	--	--
meta_730	S-Sulfo-L-Cysteine	Amino acid and Its metabolites	Amino acid derivatives	C3H7NO5S2	20836.7	37380.9	14900	41287.6	27956.9	9.12373	36009.8	64835.4	41641.3	26729.5	18495.6	56705.4	46468	51531.1	48547.1	18785.5	49955.4	28068.9	33015.9	46630.5	-0.35387	0.239794	1.09187	unchanged	C05824	Metabolic pathways(ko01100);;Biosynthesis of amino acids(ko01230);;Cysteine and methionine metabolism(ko00270)	--	--	--	--	--	--	--	HMDB0000731	Organic compounds	Organic acids and derivatives	Carboxylic acids and derivatives	Amino acids, peptides, and analogues	115015	1637-71-4
meta_787	Ureidosuccinic acid	Amino acid and Its metabolites	Amino acid derivatives	C5H8N2O5	24018.5	32072.4	31421	26059.1	6955.82	12855.8	18246.4	12763.7	10581.2	8650.73	21840.4	9958.19	9750.9	7710.25	21140.1	9798.55	9581.04	23360.8	27730.1	8088.31	0.301848	0.378346	0.750607	unchanged	--	--	--	--	--	--	--	--	--	--	--	--	--	--	--	--
meta_627	N-Acetylthreonine	Amino acid and Its metabolites	Amino acid derivatives	C6H11NO4	25484.6	18049.3	33136.5	22310.6	20550.3	42719.7	51451.4	47299.6	37930	25685	49839.4	53254.5	28720.4	30344.7	38339.9	34509.7	50017	39167.1	74673	45464.2	-0.452893	0.0504109	1.75182	unchanged	--	--	--	--	--	--	--	--	--	HMDB0062557	Organic compounds	Organic acids and derivatives	Carboxylic acids and derivatives	Amino acids, peptides, and analogues	152204	17093-74-2
meta_78	2-Methylhippuric acid	Amino acid and Its metabolites	Amino acid derivatives	C10H11NO3	28815.8	11384.1	64193.6	51414.5	25139.5	26346.4	32034.1	23167.2	60800.7	18198.7	20843.8	13396.5	40853.3	21278.8	16894.6	36673.4	11717.7	22363.7	19345.6	23754.2	0.588398	0.0996209	1.52685	unchanged	--	--	--	--	--	--	--	--	--	HMDB0011723	Organic compounds	Benzenoids	Benzene and substituted derivatives	Benzoic acids and derivatives	C01586	91637
meta_638	N-Phenylacetylglycine	Amino acid and Its metabolites	Amino acid derivatives	C10H11NO3	28815.8	11384.1	64193.6	51414.5	25139.5	26346.4	32034.1	23167.2	60800.7	18198.7	20843.8	13396.5	40853.3	21278.8	16894.6	36673.4	11717.7	22363.7	19345.6	23754.2	0.588398	0.0996209	1.52685	unchanged	C05598	Phenylalanine metabolism(ko00360)	--	--	--	--	--	--	--	HMDB0000821	Organic compounds	Organic acids and derivatives	Carboxylic acids and derivatives	Amino acids, peptides, and analogues	68144	500-98-1
meta_617	N-Acetyl-L-Tyrosine	Amino acid and Its metabolites	Amino acid derivatives	C11H13NO4	29080.8	21987.5	24248.7	8.77628	18002.6	9.12373	30401.5	24605.2	25179.1	22656.1	9.80612	40746.2	33604.2	8.72427	28131	38310.4	8.69689	9.75903	8.8629	22422.2	0.265003	0.626759	0.371485	unchanged	--	--	--	--	--	--	--	--	--	--	--	--	--	--	--	--
meta_128	4-Hydroxy-L-Glutamic Acid	Amino acid and Its metabolites	Amino acid derivatives	C5H9NO5	34038.1	32329	41017.9	26100.6	33890.4	57284.7	22182.5	16660.4	52452.1	34675.8	50859.6	33831.3	37598.5	16868.1	31468.9	16689.5	24907.8	37703.3	21477.7	31384.6	0.211641	0.371139	0.825639	unchanged	--	--	--	--	--	--	--	--	--	HMDB0002273	Organic compounds	Organic acids and derivatives	Carboxylic acids and derivatives	Amino acids, peptides, and analogues	440854	2485-33-8
meta_113	3-Methylcrotonyl-Glycine	Amino acid and Its metabolites	Amino acid derivatives	C7H11NO3	35450	29913.2	59529.9	60861.2	30333	12145.1	53338.1	47095	42190	28354.6	29105.6	13625	41260.6	7638.18	35534.5	10643.7	22012.6	35008.8	37558	35423.5	0.575936	0.0516205	1.73329	unchanged	--	--	--	--	--	--	--	--	--	HMDB0000459	Organic compounds	Organic acids and derivatives	Carboxylic acids and derivatives	Amino acids, peptides, and analogues	169485	33008-07-0
meta_48	2,6-Diamino-5-hydroxyhexanoic-acid	Amino acid and Its metabolites	Amino acid derivatives	C6H14N2O3	43157.2	55015.2	36886.8	45139	49239.1	67475.2	43193.7	42831.5	38475.7	31812.9	46876.1	46794.4	47283.1	76313	69161	47949.8	68454.7	59546.6	56216.9	61995.2	-0.35729	0.0140566	2.03187	down	--	--	--	--	--	--	--	--	--	--	--	--	--	--	--	--
meta_664	O-Succinyl-L-Homoserine	Amino acid and Its metabolites	Amino acid derivatives	C8H13NO6	44028.9	44397.2	31939.5	55896.8	60616.9	36329.3	26917.8	24841.5	91279.6	46686.7	45057.8	38197.7	100412	31891	87421.6	80780.4	67102	55863.5	48529.2	43011.7	-0.369981	0.175347	1.2715	unchanged	C01118	Metabolic pathways(ko01100);;Biosynthesis of amino acids(ko01230);;Cysteine and methionine metabolism(ko00270);;Sulfur metabolism(ko00920)	--	--	--	--	--	--	--	--	--	--	--	--	--	--
meta_824	γ-Aminobutyric Acid	Amino acid and Its metabolites	Amino acid derivatives	C4H9NO2	44380	83759.6	8.52773	72445.3	48989.2	61372.2	12946.3	69711	132636	21271.1	68398.2	29082.8	119549	34827.2	188992	92639.1	119362	101845	39530.9	42581.5	-0.611988	0.170833	1.29712	unchanged	--	--	--	--	--	--	--	--	--	HMDB0000112	Organic compounds	Organic acids and derivatives	Carboxylic acids and derivatives	Amino acids, peptides, and analogues	119	1956-12-02
meta_145	5-Hydroxy-L-Tryptophan	Amino acid and Its metabolites	Amino acid derivatives	C11H12N2O3	47175.6	18709.2	57010.9	63727.6	49102.4	28256.3	17785	55031.4	15723.9	58657.5	69423.7	42794.9	69658.4	29043	51846	55810.6	41657.1	14456.2	46089.9	13573.3	-0.0790989	0.792197	0.481285	unchanged	C00643	Serotonergic synapse(ko04726);;Tryptophan metabolism(ko00380);;Axon regeneration(ko04361);;Metabolic pathways(ko01100)	--	--	--	--	--	--	--	HMDB0000472	Organic compounds	Organoheterocyclic compounds	Indoles and derivatives	Tryptamines and derivatives	439280	4350-09-08
meta_171	Acetylvaline	Amino acid and Its metabolites	Amino acid derivatives	C7H13NO3	50498	36313.4	23801.8	28506.5	33346	43735	50849.9	42093.2	33753.5	14947.1	49248	34261.9	33492.4	27198.8	26768.3	35640.2	17442.4	30139.3	25434.1	32528.6	0.197074	0.322912	0.988959	unchanged	--	--	--	--	--	--	--	--	--	HMDB0011757	Organic compounds	Organic acids and derivatives	Carboxylic acids and derivatives	Amino acids, peptides, and analogues	66789	96-81-1
meta_516	L-Tryptophanamide	Amino acid and Its metabolites	Amino acid derivatives	C11H13N3O	55817.1	46328	54983.4	32409.2	32887.9	48462.6	37476.1	48107.4	53501.8	17643.5	43517.6	42206.5	27479.9	33192.5	30781.1	38271.7	24175.2	37823.3	31424	37867.9	0.302466	0.0873361	1.61501	unchanged	--	--	--	--	--	--	--	--	--	HMDB0013318	Organic compounds	Organoheterocyclic compounds	Indoles and derivatives	Tryptamines and derivatives	89366	20696-57-5
meta_618	N-Acetyl-L-methionine	Amino acid and Its metabolites	Amino acid derivatives	C7H13NO3S	59964	38788.3	37570.4	49488.4	24463.3	34504.6	48637.2	63919.6	40059.1	28148.7	50606.6	29404.5	37076.8	44658.1	31615.9	44552.6	41869.6	35271.7	47669.7	33894	0.101551	0.54488	0.580192	unchanged	--	--	--	--	--	--	--	--	--	HMDB0011745	Organic compounds	Organic acids and derivatives	Carboxylic acids and derivatives	Amino acids, peptides, and analogues	_	65-82-7
meta_636	N-Myristoylglycine	Amino acid and Its metabolites	Amino acid derivatives	C16H31NO3	60395	56261.7	50770.9	52498.8	58660.3	54624.4	62235	55785.4	10.1316	54903.3	52955.6	54749.2	58888	53222.5	60173.6	56653.1	11934.5	116342	61707.9	57280.8	-0.206189	0.436558	0.862147	unchanged	--	--	--	--	--	--	--	--	--	HMDB0013250	Organic compounds	Organic acids and derivatives	Carboxylic acids and derivatives	Amino acids, peptides, and analogues	72348	_
meta_637	N-Palmitoylglycine	Amino acid and Its metabolites	Amino acid derivatives	C18H35NO3	62053.9	70640.8	61533.8	60422.2	68396.2	71929	70695	67656.7	98356.2	65526.7	66835.1	71082	67373.6	71734.4	76348.3	81921.9	90564	79102.5	70018.6	66049	-0.0879366	0.316545	0.812967	unchanged	--	--	--	--	--	--	--	--	--	HMDB0013034	Organic compounds	Organic acids and derivatives	Carboxylic acids and derivatives	Amino acids, peptides, and analogues	151008	158305-64-7
meta_483	L-Cystathionine	Amino acid and Its metabolites	Amino acid derivatives	C7H14N2O4S	71791.2	95414.1	143174	40660.5	130720	496689	161117	34197.2	64054.1	33320.2	36231.2	167371	87054.1	212548	88653.3	101179	132440	192715	94508.7	53618.7	0.124158	0.82841	0.285992	unchanged	C02291	Biosynthesis of amino acids(ko01230);;Cysteine and methionine metabolism(ko00270);;Glycine, serine and threonine metabolism(ko00260);;Metabolic pathways(ko01100)	--	--	--	--	--	--	--	--	--	--	--	--	--	--
meta_109	3-Hydroxyhippuric Acid	Amino acid and Its metabolites	Amino acid derivatives	C9H9NO4	73577.7	51766.1	89509.3	75766	78491.2	74002.9	58590.2	63138.4	58466.5	8.72641	53497	84224.9	58297.8	51263.4	76726.1	74411.3	65898.9	84741.1	50155	90187	-0.145381	0.480878	0.538419	unchanged	--	--	--	--	--	--	--	--	--	HMDB0006116	Organic compounds	Benzenoids	Benzene and substituted derivatives	Benzoic acids and derivatives	450268	1637-75-8
meta_132	4-Hydroxyhippurate	Amino acid and Its metabolites	Amino acid derivatives	C9H9NO4	73577.7	51766.1	89509.3	75766	78491.2	74002.9	58590.2	63138.4	58466.5	8.72641	53497	84224.9	58297.8	51263.4	76726.1	74411.3	65898.9	84741.1	50155	90187	-0.145381	0.480878	0.538419	unchanged	--	--	--	--	--	--	--	--	--	HMDB0013678	Organic compounds	Benzenoids	Benzene and substituted derivatives	Benzoic acids and derivatives	151012	2482-25-9
meta_632	N-Isovaleroylglycine	Amino acid and Its metabolites	Amino acid derivatives	C7H13NO3	75953.5	57956.1	165787	228849	87242.7	165832	126694	83071	29707.9	52821.3	88056.1	61423.7	90509	61166.4	84627.9	112900	79806.3	104192	146448	85825.2	0.231107	0.471409	0.694114	unchanged	--	--	--	--	--	--	--	--	--	HMDB0000678	Organic compounds	Organic acids and derivatives	Carboxylic acids and derivatives	Amino acids, peptides, and analogues	546304	16284-60-9
meta_106	3-Hydroxy-L-phenylalanine	Amino acid and Its metabolites	Amino acid derivatives	C9H11NO3??	80828.9	103655	84703.1	125030	107872	159029	149078	139192	176536	110935	190937	76914.9	135895	121666	215239	152328	119848	188025	171135	131517	-0.281648	0.124766	1.48615	unchanged	--	--	--	--	--	--	--	--	--	--	--	--	--	--	--	--
meta_76	2-Methylbutyrylglycine	Amino acid and Its metabolites	Amino acid derivatives	C7H13NO3	90648.2	75183.5	184461	228860	92255.3	196382	172119	109508	175607	57629.6	109960	96732	120468	93267.1	112413	119928	99578.8	109261	137052	75741	0.36391	0.145486	1.43002	unchanged	--	--	--	--	--	--	--	--	--	HMDB0000339	Organic compounds	Organic acids and derivatives	Carboxylic acids and derivatives	Amino acids, peptides, and analogues	193872	52320-67-9
meta_684	Phe-Hyp	Amino acid and Its metabolites	Amino acid derivatives	C14H18N2O4	96306.5	173206	174472	77558.7	138956	151034	194085	164540	207893	211787	45327.5	8.84028	258078	184328	138553	103226	171029	98023.7	77180.3	190199	0.328655	0.267985	1.04857	unchanged	--	--	--	--	--	--	--	--	--	--	--	--	--	--	--	--
meta_621	N-Acetylcysteine	Amino acid and Its metabolites	Amino acid derivatives	C5H9NO3S	123076	175534	145941	131177	149651	145113	142780	169060	179593	146976	143742	155702	132016	161415	96304.3	116741	138825	144793	134977	124959	0.1611	0.073199	1.65176	unchanged	--	--	--	--	--	--	--	--	--	HMDB0001890	Organic compounds	Organic acids and derivatives	Carboxylic acids and derivatives	Amino acids, peptides, and analogues	12035	616-91-1
meta_731	S-methyl-L-thiocitrulline	Amino acid and Its metabolites	Amino acid derivatives	C7H15N3O2S	125807	8.99426	156237	89824	84673.6	126558	107795	99846.2	175692	117004	162236	241476	214522	234495	210793	182847	133036	191483	137355	160970	-0.786805	0.000771979	2.85227	down	--	--	--	--	--	--	--	--	--	--	--	--	--	--	--	--
meta_610	N-(1-Deoxy-1-fructosyl)phenylalanine	Amino acid and Its metabolites	Amino acid derivatives	C15H21NO7	136204	133579	79738.8	143807	178058	166964	176065	136385	105202	129506	147341	141135	121466	113635	132191	114682	105178	124642	110351	125437	0.164671	0.183738	1.35455	unchanged	--	--	--	--	--	--	--	--	--	--	--	--	--	--	--	--
meta_142	5-Aminovaleric Acid	Amino acid and Its metabolites	Amino acid derivatives	C5H11NO2	138693	506884	326913	175409	215282	148671	123740	255650	315669	219278	87005	275854	73884.6	87863.9	27621.8	107822	47276.8	27701.3	115969	79657.6	1.38237	0.00348148	2.47554	up	C00431	Metabolic pathways(ko01100);;Lysine degradation(ko00310);;Arginine and proline metabolism(ko00330)	--	--	--	--	--	--	--	HMDB0003355	Organic compounds	Organic acids and derivatives	Carboxylic acids and derivatives	Amino acids, peptides, and analogues	138	660-88-8
meta_474	Kynurenic Acid	Amino acid and Its metabolites	Amino acid derivatives	C10H7NO3	145019	146732	152915	154534	104972	114671	132728	190291	116578	94409	194267	97407.5	112349	118565	130816	108671	103494	126607	160656	104447	0.105695	0.476133	0.539281	unchanged	C01717	Metabolic pathways(ko01100);;Tryptophan metabolism(ko00380)	--	--	--	--	--	--	--	--	--	--	--	--	--	--
meta_623	N-Acetylglycine	Amino acid and Its metabolites	Amino acid derivatives	C4H7NO3	145229	65117.1	164436	225550	80609.4	239803	175218	138329	88792	101885	116459	130271	70057.3	82229.5	99714.9	99894.7	143723	148673	165923	177105	0.207527	0.400659	0.907152	unchanged	--	--	--	--	--	--	--	--	--	HMDB0000532	Organic compounds	Organic acids and derivatives	Carboxylic acids and derivatives	Amino acids, peptides, and analogues	10972	543-24-8
meta_629	N-Amidino-L-Aspartate	Amino acid and Its metabolites	Amino acid derivatives	C5H9N3O4	153603	136099	178409	136891	119319	173602	124294	143217	193746	99394.7	209354	98309.7	142637	133390	172531	111575	162501	176264	155383	150339	-0.0521688	0.701105	0.359843	unchanged	--	--	--	--	--	--	--	--	--	HMDB0003157	Organic compounds	Organic acids and derivatives	Carboxylic acids and derivatives	Amino acids, peptides, and analogues	439918	6133-30-8
meta_475	L-2-Aminoadipate	Amino acid and Its metabolites	Amino acid derivatives	C6H11NO4	173981	178183	100443	74688.1	96414.7	130665	109087	93884.5	106643	49549.2	9.80612	97364.9	154641	106764	91000.5	8.89466	147660	132333	148121	32310.3	0.290875	0.387626	0.916859	unchanged	C00956	2-Oxocarboxylic acid metabolism(ko01210);;Biosynthesis of amino acids(ko01230);;Penicillin and cephalosporin biosynthesis(ko00311);;Metabolic pathways(ko01100);;Lysine biosynthesis(ko00300);;Lysine degradation(ko00310)	--	--	--	--	--	--	--	HMDB0000510	Organic compounds	Organic acids and derivatives	Carboxylic acids and derivatives	Amino acids, peptides, and analogues	92136	1118-90-7
meta_415	Gly-Tyr	Amino acid and Its metabolites	Amino acid derivatives	C11H14N2O4	190678	189236	164182	215250	104024	128321	170600	152232	108193	135231	205788	140364	144688	113934	82021.5	174014	141276	144944	124653	89584.3	0.194696	0.248693	1.0287	unchanged	--	--	--	--	--	--	--	--	--	HMDB0028853	Organic compounds	Organic acids and derivatives	Carboxylic acids and derivatives	Amino acids, peptides, and analogues	92829	658-79-7
meta_503	L-NIO-hydrochloride	Amino acid and Its metabolites	Amino acid derivatives	C7H15N3O2	196809	185724	229761	165606	161579	206252	174092	183378	261257	173569	214539	156078	269597	270703	225196	174581	196631	210732	196736	165592	-0.102263	0.382997	0.91454	unchanged	--	--	--	--	--	--	--	--	--	--	--	--	--	--	--	--
meta_3	(2S,-3S)-3-methylphenylalanine	Amino acid and Its metabolites	Amino acid derivatives	C10H13NO2	223207	211116	265033	253673	269867	250823	231595	171084	280616	157279	235583	209963	290032	214431	220149	242581	211744	225577	218159	266065	-0.0124079	0.899316	0.0135476	unchanged	--	--	--	--	--	--	--	--	--	--	--	--	--	--	--	--
meta_661	O-Acetyl-L-homoserine	Amino acid and Its metabolites	Amino acid derivatives	C6H11NO4	267698	400960	400967	354735	158321	278129	245271	365434	181180	202021	376090	213551	244080	288047	277854	259550	409007	301989	192001	414383	-0.0602949	0.751472	0.306372	unchanged	C01077	Metabolic pathways(ko01100);;Cysteine and methionine metabolism(ko00270)	--	--	--	--	--	--	--	HMDB0029423	Organic compounds	Organic acids and derivatives	Carboxylic acids and derivatives	Amino acids, peptides, and analogues	528	7540-67-2
meta_633	N-Methyl-D-Aspartic Acid	Amino acid and Its metabolites	Amino acid derivatives	C5H9NO4	314354	230389	276007	378436	241005	329697	230874	312489	632127	285908	384705	315347	173361	268756	129005	197242	232348	187814	186305	328712	0.426915	0.0873178	1.67627	unchanged	--	--	--	--	--	--	--	--	--	--	--	--	--	--	--	--
meta_662	O-Acetyl-L-serine	Amino acid and Its metabolites	Amino acid derivatives	C5H9NO4	314354	230389	276007	378436	241005	329697	230874	312489	632127	285908	384705	315347	173361	268756	129005	197242	232348	187814	186305	328712	0.426915	0.0873178	1.67627	unchanged	C00979	Cysteine and methionine metabolism(ko00270);;Sulfur metabolism(ko00920);;Biosynthesis of amino acids(ko01230);;Sulfur relay system(ko04122);;Carbon metabolism(ko01200);;Metabolic pathways(ko01100)	--	--	--	--	--	--	--	HMDB0003011	Organic compounds	Organic acids and derivatives	Carboxylic acids and derivatives	Amino acids, peptides, and analogues	99478	5147-00-2
meta_811	alpha-Methyl-m-tyrosine	Amino acid and Its metabolites	Amino acid derivatives	C10H13NO3	359965	396880	408244	376795	334638	474170	531080	420233	461982	233398	309963	425829	449511	345377	391532	540343	464426	423114	437242	442081	-0.0814031	0.490936	0.524967	unchanged	--	--	--	--	--	--	--	--	--	--	--	--	--	--	--	--
meta_604	N'-Formylkynurenine	Amino acid and Its metabolites	Amino acid derivatives	C11H12N2O4	386640	348541	475338	110843	573296	278947	120153	773614	144411	135499	306704	265904	174736	240627	98646.4	261528	133642	60418.6	272475	147046	0.770865	0.0919215	1.50609	unchanged	C02700	Metabolic pathways(ko01100);;Tryptophan metabolism(ko00380)	--	--	--	--	--	--	--	HMDB0060485	Organic compounds	Organic oxygen compounds	Organooxygen compounds	Carbonyl compounds	25202092	_
meta_727	S-(Methyl)glutathione	Amino acid and Its metabolites	Amino acid derivatives	C11H19N3O6S	402769	442560	381970	379416	408005	579472	400929	338137	447367	312011	286573	386039	635039	410172	480336	448217	344417	293388	240407	384803	0.0660865	0.673999	0.395779	unchanged	--	--	--	--	--	--	--	--	--	--	--	--	--	--	--	--
meta_83	2-Phenylglycine	Amino acid and Its metabolites	Amino acid derivatives	C8H9NO2	411260	286011	267663	344306	293278	94076.9	278022	329716	294662	363134	340824	298794	258103	280730	324822	246906	230318	379646	218793	333060	0.0246262	0.875162	0.0998148	unchanged	--	--	--	--	--	--	--	--	--	HMDB0002210	Organic compounds	Organic acids and derivatives	Carboxylic acids and derivatives	Amino acids, peptides, and analogues	3866	2835-06-05
meta_643	N-lactoyl-phenylalanine	Amino acid and Its metabolites	Amino acid derivatives	C12H15NO4	427354	436473	505546	497222	327484	443381	407846	737622	367693	292145	602772	290970	325367	239721	382757	374082	336932	318869	441549	337897	0.2832	0.132342	1.26357	unchanged	--	--	--	--	--	--	--	--	--	HMDB0062175	Organic compounds	Organic acids and derivatives	Carboxylic acids and derivatives	acids, peptides, and analogues	11075454	183241-73-8
meta_634	N-Methyl-L-Glutamate	Amino acid and Its metabolites	Amino acid derivatives	C6H11NO4	495173	479399	517343	486265	354433	868496	346713	556922	594346	330362	791696	286537	622768	505367	470621	512391	567934	566524	393532	545127	-0.0653458	0.725693	0.355014	unchanged	C01046	Metabolic pathways(ko01100)	--	--	--	--	--	--	--	HMDB0062660	Organic compounds	Organic acids and derivatives	Carboxylic acids and derivatives	Amino acids, peptides, and analogues	439377	35989-16-3
meta_597	Methyldopa	Amino acid and Its metabolites	Amino acid derivatives	C10H13NO4	522488	684178	300171	389976	184912	9.12373	378972	523344	10.1316	391620	288909	725477	804251	331564	821992	657073	1.13129e+06	240512	740573	704334	-0.933221	0.0145749	2.16216	down	--	--	--	--	--	--	--	--	--	HMDB0011754	Organic compounds	Phenylpropanoids and polyketides	Phenylpropanoic acids	_	38853	555-30-6
meta_2	(+/-)-High-Proline	Amino acid and Its metabolites	Amino acid derivatives	C6H11NO2	548217	481502	757587	629716	410749	700330	355468	492548	591987	470839	454750	592300	582630	608137	491305	174384	574481	652588	566274	392959	0.095715	0.567934	0.511563	unchanged	--	--	--	--	--	--	--	--	--	--	--	--	--	--	--	--
meta_687	Phe-Pro	Amino acid and Its metabolites	Amino acid derivatives	C14H18N2O3	592212	585655	660970	542646	524946	590637	607308	826535	469271	379279	820920	589212	665621	371611	419362	511770	461456	490574	643561	660074	0.036733	0.802408	0.147347	unchanged	--	--	--	--	--	--	--	--	--	HMDB0011177	Organic compounds	Organic acids and derivatives	Carboxylic acids and derivatives	Amino acids, peptides, and analogues	7020641	7669-65-0
meta_189	Allantoic acid	Amino acid and Its metabolites	Amino acid derivatives	C4H8N4O4	593237	528468	617314	668155	362134	721746	582197	498600	1.10483e+06	339210	621550	483420	538055	211710	518710	384043	507799	956143	580103	421845	0.203795	0.395034	0.855839	unchanged	C00499	Metabolic pathways(ko01100);;Purine metabolism(ko00230)	--	--	--	--	--	--	--	--	--	--	--	--	--	--
meta_517	L-Tyrosinamide	Amino acid and Its metabolites	Amino acid derivatives	C9H12N2O2	607922	402923	688035	739243	514487	708749	685118	638762	933251	584785	833763	549080	625772	513660	659363	502255	446314	928622	647262	637271	0.0359191	0.80883	0.191127	unchanged	--	--	--	--	--	--	--	--	--	HMDB0013319	Organic compounds	Organic acids and derivatives	Carboxylic acids and derivatives	Amino acids, peptides, and analogues	595943	_
meta_608	N,N-Dimethylarginine	Amino acid and Its metabolites	Amino acid derivatives	C8H18N4O2	636166	941135	680849	1.15445e+06	701636	1.06335e+06	480776	693162	933317	1.01693e+06	1.11344e+06	583016	764819	735750	396789	953441	805693	909969	474593	1.56416e+06	1.67e-05	0.999941	0.0676302	unchanged	--	--	--	--	--	--	--	--	--	HMDB0001539	Organic compounds	Organic acids and derivatives	Carboxylic acids and derivatives	Amino acids, peptides, and analogues	123831	30315-93-6
meta_412	Gly-Leu	Amino acid and Its metabolites	Amino acid derivatives	C8H16N2O3	667155	798552	541642	642162	318873	430749	648645	803137	371980	348370	854407	554792	654309	439259	504948	622248	399575	478756	623753	458791	-0.00505994	0.978508	0.175977	unchanged	--	--	--	--	--	--	--	--	--	HMDB0028929	Organic compounds	Organic acids and derivatives	Carboxylic acids and derivatives	Amino acids, peptides, and analogues	79070	_
meta_414	Gly-Phe	Amino acid and Its metabolites	Amino acid derivatives	C11H14N2O3	762716	470099	556212	499386	591595	524104	492820	675430	375253	384536	907180	8.84028	516849	832313	294780	547010	245895	326672	672183	385727	0.173299	0.541605	0.538041	unchanged	--	--	--	--	--	--	--	--	--	HMDB0028848	Organic compounds	Organic acids and derivatives	Carboxylic acids and derivatives	Amino acids, peptides, and analogues	97415	_
meta_31	1-Methylpiperidine-2-carboxylic acid	Amino acid and Its metabolites	Amino acid derivatives	C7H13NO2	774273	886267	633103	1.00477e+06	442146	1.18665e+06	768732	854946	910544	787154	940821	741381	903838	758593	815909	836074	820308	868365	753831	799744	0.00170148	0.988691	0.03115	unchanged	--	--	--	--	--	--	--	--	--	--	--	--	--	--	--	--
meta_311	Cyclopentylglycine	Amino acid and Its metabolites	Amino acid derivatives	C7H13NO2	774273	886267	633103	1.00477e+06	442146	1.18665e+06	768732	854946	910544	787154	940821	741381	903838	758593	815909	836074	820308	868365	753831	799744	0.00170148	0.988691	0.03115	unchanged	--	--	--	--	--	--	--	--	--	--	--	--	--	--	--	--
meta_9	(R)-(-)-2-phenylglycine	Amino acid and Its metabolites	Amino acid derivatives	C8H11NO	804126	919947	842389	822886	783270	937978	826999	908899	943026	784883	967266	1.4691e+06	1.55394e+06	1.12576e+06	1.23582e+06	1.15792e+06	1.09451e+06	1.09615e+06	1.00869e+06	847766	-0.430649	0.00170576	2.92487	down	--	--	--	--	--	--	--	--	--	--	--	--	--	--	--	--
meta_520	L-kynurenine	Amino acid and Its metabolites	Amino acid derivatives	C10H12N2O3	809162	868262	1.12948e+06	913465	723840	1.4945e+06	533060	801045	1.18144e+06	680230	868631	632450	668883	568240	510026	643391	737440	649737	736063	599325	0.46576	0.0218	2.13811	up	C00328	Metabolic pathways(ko01100);;African trypanosomiasis(ko05143);;Tryptophan metabolism(ko00380)	--	--	--	--	--	--	--	--	--	--	--	--	--	--
meta_619	N-Acetyl-L-phenylalanine	Amino acid and Its metabolites	Amino acid derivatives	C11H13NO3	838748	887012	847818	930840	1.00792e+06	1.18995e+06	1.15034e+06	1.11543e+06	1.00459e+06	1.03279e+06	1.12605e+06	667363	739365	654920	703648	1.04217e+06	1.00613e+06	1.10426e+06	870922	946801	0.175141	0.123084	1.49752	unchanged	C03519	Phenylalanine metabolism(ko00360);;Metabolic pathways(ko01100)	--	--	--	--	--	--	--	--	--	--	--	--	--	--
meta_29	1-Methylhistidine	Amino acid and Its metabolites	Amino acid derivatives	C7H11N3O2	943162	1.30706e+06	1.29001e+06	889049	1.05638e+06	937695	1.48448e+06	1.24482e+06	1.11969e+06	966719	945207	894741	1.2044e+06	888426	889268	1.13897e+06	1.15815e+06	657043	956904	891472	0.223726	0.0640314	1.68704	unchanged	C01152	Metabolic pathways(ko01100);;Histidine metabolism(ko00340)	--	--	--	--	--	--	--	HMDB0000001	Organic compounds	Organic acids and derivatives	Carboxylic acids and derivatives	Amino acids, peptides, and analogues	92105	332-80-9
meta_642	N-ethylene glycol neuraminic acid	Amino acid and Its metabolites	Amino acid derivatives	C11H19NO10	1.08388e+06	1.38133e+06	1.2182e+06	752547	506007	817450	955842	1.38607e+06	515707	856706	1.44707e+06	1.28521e+06	2.09861e+06	1.35534e+06	1.05713e+06	1.22333e+06	1.68752e+06	1.57849e+06	805356	756188	-0.488798	0.0318613	2.07879	down	--	--	--	--	--	--	--	--	--	--	--	--	--	--	--	--
meta_625	N-Acetylneuraminic Acid(SA)	Amino acid and Its metabolites	Amino acid derivatives	C11H19NO9	1.47957e+06	1.20415e+06	1.81818e+06	1.27549e+06	2.13579e+06	2.22791e+06	1.41914e+06	1.87035e+06	1.62714e+06	1.29726e+06	2.29135e+06	1.7472e+06	1.86712e+06	1.17773e+06	1.26329e+06	1.25779e+06	1.9614e+06	1.6672e+06	1.21888e+06	1.50321e+06	0.035708	0.811653	0.248165	unchanged	--	--	--	--	--	--	--	--	--	--	--	--	--	--	--	--
meta_640	N-acetylornithine	Amino acid and Its metabolites	Amino acid derivatives	C7H14N2O3	1.68854e+06	1.93346e+06	2.46232e+06	1.91605e+06	1.66036e+06	2.52569e+06	1.41621e+06	1.84592e+06	2.16932e+06	1.20698e+06	2.51755e+06	1.23797e+06	1.7037e+06	1.4386e+06	1.91952e+06	2.02101e+06	2.32384e+06	1.86717e+06	1.66295e+06	1.76544e+06	0.0284106	0.840541	0.20246	unchanged	C00437	Arginine biosynthesis(ko00220);;Metabolic pathways(ko01100);;2-Oxocarboxylic acid metabolism(ko01210);;Biosynthesis of amino acids(ko01230)	--	--	--	--	--	--	--	HMDB0240589	Organic compounds	Organic acids and derivatives	Carboxylic acids and derivatives	Amino acids, peptides, and analogues	193343	2185-16-2
meta_673	P-sulfanilic acid	Amino acid and Its metabolites	Amino acid derivatives	C6H7NO3S	1.71016e+06	1.51739e+06	1.06431e+06	1.37381e+06	1.22602e+06	1.07327e+06	1.47039e+06	1.56736e+06	1.28855e+06	897603	989969	931898	1.52191e+06	1.14182e+06	1.30765e+06	1.16558e+06	941395	1.33171e+06	572518	569557	0.332506	0.0483578	1.75773	up	--	--	--	--	--	--	--	--	--	--	--	--	--	--	--	--
meta_499	L-Isserine	Amino acid and Its metabolites	Amino acid derivatives	C3H7NO3	1.80446e+06	2.18961e+06	2.83366e+06	2.77151e+06	2.21233e+06	2.73914e+06	1.68584e+06	2.12793e+06	3.47721e+06	2.19693e+06	3.41111e+06	2.0986e+06	3.12587e+06	2.48438e+06	2.05078e+06	3.04045e+06	2.9788e+06	2.8176e+06	2.27738e+06	3.50527e+06	-0.209224	0.134219	1.35675	unchanged	--	--	--	--	--	--	--	--	--	--	--	--	--	--	--	--
meta_477	L-Allothreonine	Amino acid and Its metabolites	Amino acid derivatives	C4H9NO3	2.33472e+06	2.28542e+06	3.09376e+06	2.76929e+06	1.9548e+06	2.54631e+06	2.34777e+06	2.4527e+06	3.33519e+06	2.13738e+06	3.20977e+06	1.97069e+06	2.74077e+06	2.06626e+06	2.44154e+06	2.52328e+06	2.96968e+06	2.841e+06	2.62185e+06	2.8913e+06	-0.0570518	0.585091	0.502963	unchanged	C05519	Glycine, serine and threonine metabolism(ko00260);;Metabolic pathways(ko01100)	--	--	--	--	--	--	--	--	--	--	--	--	--	--
meta_346	D-Proline-betaine	Amino acid and Its metabolites	Amino acid derivatives	C7H14NO2+	2.72462e+06	4.93271e+06	2.682e+06	3.17616e+06	2.84656e+06	2.50733e+06	2.52689e+06	3.4832e+06	3.62345e+06	2.97428e+06	3.94277e+06	1.86424e+06	2.90873e+06	2.9523e+06	2.77342e+06	5.22693e+06	2.42695e+06	1.67868e+06	2.46062e+06	3.9351e+06	0.0612051	0.755102	0.255365	unchanged	--	--	--	--	--	--	--	--	--	--	--	--	--	--	--	--
meta_628	N-Alpha-Acetyl-L-Asparagine	Amino acid and Its metabolites	Amino acid derivatives	C6H10N2O4	2.79828e+06	4.19213e+06	3.84449e+06	3.05923e+06	2.3818e+06	3.35389e+06	2.28037e+06	3.44908e+06	2.566e+06	2.3078e+06	3.2028e+06	2.0028e+06	2.99252e+06	1.86294e+06	3.12493e+06	3.47716e+06	3.70714e+06	2.80368e+06	3.06383e+06	3.63033e+06	0.017521	0.901313	0.0808429	unchanged	--	--	--	--	--	--	--	--	--	--	--	--	--	--	--	--
meta_183	Ala-Lys	Amino acid and Its metabolites	Amino acid derivatives	C9H19N3O3	2.97516e+06	3.38434e+06	2.04414e+06	2.75452e+06	2.03028e+06	2.81783e+06	2.25489e+06	3.02866e+06	1.63905e+06	2.00007e+06	1.94325e+06	1.53891e+06	1.78604e+06	1.59858e+06	1.23693e+06	1.46475e+06	1.28538e+06	1.905e+06	2.3807e+06	2.21311e+06	0.522665	0.00308604	2.55087	up	--	--	--	--	--	--	--	--	--	HMDB0028692	Organic compounds	Organic acids and derivatives	Carboxylic acids and derivatives	Amino acids, peptides, and analogues	7016106	6366-77-4
meta_660	Nα-Acetyl-L-glutamine	Amino acid and Its metabolites	Amino acid derivatives	C7H12N2O4	3.00896e+06	6.71737e+06	5.35207e+06	5.80259e+06	4.10392e+06	5.66471e+06	4.1819e+06	6.43535e+06	4.15044e+06	4.26666e+06	6.57551e+06	5.34519e+06	4.50125e+06	4.66391e+06	3.77881e+06	6.47261e+06	5.17475e+06	5.34278e+06	4.73996e+06	8.06004e+06	-0.137568	0.375621	0.864798	unchanged	--	--	--	--	--	--	--	--	--	--	--	--	--	--	--	--
meta_630	N-Ethylglycine	Amino acid and Its metabolites	Amino acid derivatives	C4H9NO2	3.01029e+06	3.11624e+06	2.62369e+06	3.2902e+06	2.79567e+06	3.31251e+06	3.39385e+06	2.53193e+06	3.46504e+06	3.71651e+06	4.26312e+06	3.56222e+06	3.11378e+06	3.43753e+06	3.0413e+06	2.99974e+06	3.48711e+06	3.68358e+06	2.83384e+06	3.17823e+06	-0.10435	0.208863	1.15155	unchanged	--	--	--	--	--	--	--	--	--	--	--	--	--	--	--	--
meta_635	N-Methylalanine	Amino acid and Its metabolites	Amino acid derivatives	C4H9NO2	3.01029e+06	3.11624e+06	2.62369e+06	3.2902e+06	2.79567e+06	3.31251e+06	3.39385e+06	2.53193e+06	3.46504e+06	3.71651e+06	4.26312e+06	3.56222e+06	3.11378e+06	3.43753e+06	3.0413e+06	2.99974e+06	3.48711e+06	3.68358e+06	2.83384e+06	3.17823e+06	-0.10435	0.208863	1.15155	unchanged	--	--	--	--	--	--	--	--	--	HMDB0094692	Organic compounds	Organic acids and derivatives	Carboxylic acids and derivatives	Amino acids, peptides, and analogues	5288725	_
meta_161	7-Methyluric Acid	Amino acid and Its metabolites	Amino acid derivatives	C6H6N4O3	3.10134e+06	3.02492e+06	2.81638e+06	2.84382e+06	2.70044e+06	3.15884e+06	3.15635e+06	2.99566e+06	3.34396e+06	2.99837e+06	3.36145e+06	3.19926e+06	3.14145e+06	3.0644e+06	3.11968e+06	2.99488e+06	2.99072e+06	3.37492e+06	3.0451e+06	2.83457e+06	-0.0464574	0.234014	1.1805	unchanged	C16355	Caffeine metabolism(ko00232)	--	--	--	--	--	--	--	--	--	--	--	--	--	--
meta_613	N-Acetyl-Asp-Glu	Amino acid and Its metabolites	Amino acid derivatives	C11H16N2O8	3.44014e+06	3.72847e+06	8.52773	5.03866e+06	4.29915e+06	2.80186e+06	9.38211	9.30713	10.1316	3.49991e+06	6.50767e+06	2.17579e+06	9.33657	5.61363e+06	2.93381e+06	3.83359e+06	8.69689	9.75903	2.61344e+06	8.7138	-0.0539917	0.93181	0.125547	unchanged	--	--	--	--	--	--	--	--	--	--	--	--	--	--	--	--
meta_728	S-Adenosyl-L-Methionine	Amino acid and Its metabolites	Amino acid derivatives	C15H22N6O5S	4.22321e+06	5.89031e+06	3.4391e+06	4.57451e+06	3.29464e+06	3.40853e+06	4.99886e+06	4.62813e+06	2.53221e+06	4.29277e+06	4.90785e+06	3.5227e+06	3.44264e+06	3.65734e+06	2.64101e+06	5.71867e+06	3.6086e+06	3.36081e+06	3.28327e+06	6.04949e+06	0.0386	0.820423	0.236741	unchanged	C00019	Monobactam biosynthesis(ko00261);;Metabolic pathways(ko01100);;Sulfur relay system(ko04122);;Arginine and proline metabolism(ko00330);;Biosynthesis of amino acids(ko01230);;Cysteine and methionine metabolism(ko00270)	--	--	--	--	--	--	--	HMDB0001185	Organic compounds	Nucleosides, nucleotides, and analogues	5'-deoxyribonucleosides	5'-deoxy-5'-thionucleosides	34756	485-80-3
meta_653	NE,NE,NE-TRIMETHYLLYSINE	Amino acid and Its metabolites	Amino acid derivatives	C9H20N2O2	6.77435e+06	7.8384e+06	7.3152e+06	7.70144e+06	5.76308e+06	7.8137e+06	5.43446e+06	5.57743e+06	5.35162e+06	6.58263e+06	9.03403e+06	5.23812e+06	6.01981e+06	6.19274e+06	6.64467e+06	8.92776e+06	6.65189e+06	7.70445e+06	6.55676e+06	1.11853e+07	-0.164763	0.242233	1.08265	unchanged	--	--	--	--	--	--	--	--	--	--	--	--	--	--	--	--
meta_523	L-threo-3-Methylaspartate	Amino acid and Its metabolites	Amino acid derivatives	C5H9NO4	7.48187e+06	5.26196e+06	3.83345e+06	4.86297e+06	3.15238e+06	6.06406e+06	5.47831e+06	6.00074e+06	1.73672e+07	6.47413e+06	5.33881e+06	3.00236e+06	8.55966e+06	5.57568e+06	7.19148e+06	5.07238e+06	4.52132e+06	6.11661e+06	3.3926e+06	4.9649e+06	0.296082	0.387277	0.845298	unchanged	C03618	Glyoxylate and dicarboxylate metabolism(ko00630);;Carbon metabolism(ko01200);;Metabolic pathways(ko01100);;C5-Branched dibasic acid metabolism(ko00660)	--	--	--	--	--	--	--	--	--	--	--	--	--	--
meta_650	N6-Acetyl-L-Lysine	Amino acid and Its metabolites	Amino acid derivatives	C8H16N2O3	8.74708e+06	1.05095e+07	9.0968e+06	7.1932e+06	6.62719e+06	9.20547e+06	6.86095e+06	9.86135e+06	6.12573e+06	5.39599e+06	8.38433e+06	9.23624e+06	7.68946e+06	9.38027e+06	7.5027e+06	7.16652e+06	7.7435e+06	1.04049e+07	7.40313e+06	8.84401e+06	-0.0729866	0.53029	0.640603	unchanged	C02727	Metabolic pathways(ko01100);;Lysine degradation(ko00310)	--	--	--	--	--	--	--	HMDB0000206	Organic compounds	Organic acids and derivatives	Carboxylic acids and derivatives	Amino acids, peptides, and analogues	92832	692-04-6
meta_95	3-(pyrazol-1-yl)-L-alanine	Amino acid and Its metabolites	Amino acid derivatives	C6H9N3O2	1.40784e+07	1.28867e+07	1.41808e+07	1.72088e+07	1.60213e+07	2.05524e+07	1.4899e+07	1.75245e+07	1.86321e+07	1.58551e+07	1.86913e+07	1.82245e+07	1.74486e+07	1.12181e+07	1.49893e+07	1.36167e+07	1.40554e+07	2.00526e+07	2.1223e+07	1.6934e+07	-0.0405601	0.713192	0.388467	unchanged	--	--	--	--	--	--	--	--	--	--	--	--	--	--	--	--
meta_20	1-Amino-1-cyclobutane-carboxylic-acid	Amino acid and Its metabolites	Amino acid derivatives	C5H9NO2	2.48898e+07	2.86914e+07	3.273e+07	3.10399e+07	2.09167e+07	2.75014e+07	2.29381e+07	2.84508e+07	3.22353e+07	2.06137e+07	2.77796e+07	1.8507e+07	3.00611e+07	20764630	2.85835e+07	2.61669e+07	2.66437e+07	2.69371e+07	2.59178e+07	2.99607e+07	0.0471683	0.644134	0.398007	unchanged	--	--	--	--	--	--	--	--	--	--	--	--	--	--	--	--
meta_114	3-N-Methyl-L-Histidine	Amino acid and Its metabolites	Amino acid derivatives	C7H13N3O3	2.56909e+07	3.89216e+07	2.9596e+07	2.05021e+07	2.51983e+07	1.78784e+07	3.96437e+07	3.20436e+07	2.68942e+07	2.7187e+07	2.19576e+07	2.26988e+07	2.87563e+07	2.26585e+07	22859720	2.69516e+07	2.59051e+07	1.63446e+07	2.17386e+07	2.49117e+07	0.272308	0.0705247	1.67072	unchanged	C01152	Metabolic pathways(ko01100);;Histidine metabolism(ko00340)	--	--	--	--	--	--	--	HMDB0000479	Organic compounds	Organic acids and derivatives	Carboxylic acids and derivatives	Amino acids, peptides, and analogues	64969	368-16-1
meta_616	N-Acetyl-L-Histidine	Amino acid and Its metabolites	Amino acid derivatives	C8H11N3O3	7.49004e+07	7.99914e+07	7.08229e+07	1.23261e+08	6.86008e+07	1.13509e+08	8.41462e+07	8.76678e+07	1.24466e+08	1.41398e+08	1.47423e+08	9.01842e+07	8.92443e+07	8.49747e+07	9.21391e+07	8.65046e+07	7.63441e+07	1.31613e+08	1.1809e+08	1.52988e+08	-0.142727	0.419042	0.80585	unchanged	--	--	--	--	--	--	--	--	--	HMDB0032055	Organic compounds	Organic acids and derivatives	Carboxylic acids and derivatives	Amino acids, peptides, and analogues	75619	2497-02-01
meta_297	Cis-4-Hydroxy-D-Proline	Amino acid and Its metabolites	Amino acid derivatives	C5H9NO3	7.79084e+07	4.21016e+07	8.33206e+07	6.59276e+07	5.47324e+07	6.99387e+07	4.55874e+07	8.83986e+07	9.59381e+07	5.95854e+07	7.5553e+07	7.48233e+07	8.92e+07	7.0571e+07	7.94034e+07	3.69566e+07	7.94616e+07	8.92875e+07	4.65162e+07	3.74451e+07	0.00893827	0.961203	0.0548368	unchanged	C03440	Metabolic pathways(ko01100);;Arginine and proline metabolism(ko00330)	--	--	--	--	--	--	--	--	--	--	--	--	--	--
meta_298	Cis-L-3-hydroxyproline	Amino acid and Its metabolites	Amino acid derivatives	C5H9NO3	7.79084e+07	4.21016e+07	8.33206e+07	6.59276e+07	5.47324e+07	6.99387e+07	4.55874e+07	8.83986e+07	9.59381e+07	5.95854e+07	7.5553e+07	7.48233e+07	8.92e+07	7.0571e+07	7.94034e+07	3.69566e+07	7.94616e+07	8.92875e+07	4.65162e+07	3.74451e+07	0.00893827	0.961203	0.0548368	unchanged	--	--	--	--	--	--	--	--	--	--	--	--	--	--	--	--
meta_773	Trans-4-Hydroxy-L-Proline	Amino acid and Its metabolites	Amino acid derivatives	C5H9NO3	7.79084e+07	4.21016e+07	8.33206e+07	6.59276e+07	5.47324e+07	6.99387e+07	4.55874e+07	8.83986e+07	9.59381e+07	5.95854e+07	7.5553e+07	7.48233e+07	8.92e+07	7.0571e+07	7.94034e+07	3.69566e+07	7.94616e+07	8.92875e+07	4.65162e+07	3.74451e+07	0.00893827	0.961203	0.0548368	unchanged	C01157	Arginine and proline metabolism(ko00330);;ABC transporters(ko02010);;Metabolic pathways(ko01100)	--	--	--	--	--	--	--	HMDB0000725	Organic compounds	Organic acids and derivatives	Carboxylic acids and derivatives	Amino acids, peptides, and analogues	5810	51-35-4
meta_310	Cycloleucine	Amino acid and Its metabolites	Amino acid derivatives	C6H11NO2	1.16561e+08	7.90297e+07	107009552	1.07035e+08	7.86114e+07	1.18775e+08	7.61641e+07	9.22501e+07	1.12015e+08	1.15247e+08	1.20205e+08	7.1491e+07	1.15652e+08	1.46375e+08	8.19089e+07	9.04107e+07	1.17629e+08	1.09607e+08	6.99588e+07	1.12241e+08	-0.0464105	0.732451	0.307791	unchanged	--	--	--	--	--	--	--	--	--	HMDB0062225	Organic compounds	Organic acids and derivatives	Carboxylic acids and derivatives	Amino acids, peptides, and analogues	2901	52-52-8
meta_151	5-Oxoproline	Amino acid and Its metabolites	Amino acid derivatives	C5H7NO3	1.36549e+08	7.7289e+07	1.06669e+08	9.7301e+07	8.98842e+07	1.12801e+08	8.15377e+07	8.77856e+07	1.17473e+08	109670365	1.17335e+08	7.66988e+07	1.29835e+08	1.39971e+08	7.43171e+07	9.12021e+07	1.2474e+08	1.09593e+08	6.43778e+07	1.07184e+08	-0.025722	0.857092	0.103803	unchanged	C01879	Metabolic pathways(ko01100);;Glutathione metabolism(ko00480)	--	--	--	--	--	--	--	HMDB0000267	Organic compounds	Organic acids and derivatives	Carboxylic acids and derivatives	Amino acids, peptides, and analogues	7405	98-79-3
meta_481	L-Carnosine	Amino acid and Its metabolites	Amino acid derivatives	C9H14N4O3	6.81989e+08	7.34316e+08	6.48413e+08	7.18111e+08	5.28514e+08	798047813	7.88876e+08	8.48448e+08	8.3398e+08	6.56684e+08	8.3138e+08	8.56313e+08	8.44599e+08	5.54716e+08	743939004	6.83423e+08	6.76511e+08	8.72188e+08	8.24103e+08	8.45654e+08	-0.0955287	0.291052	1.06511	unchanged	C00386	Histidine metabolism(ko00340);;Metabolic pathways(ko01100);;beta-Alanine metabolism(ko00410)	--	--	--	--	--	--	--	HMDB0000033	Organic compounds	Organic acids and derivatives	Peptidomimetics	Hybrid peptides	439224	305-84-0
meta_485	L-Cystine	Amino acid and Its metabolites	Amino acids	C6H12N2O4S2	24464.7	17732.9	23734.1	9265.14	29701.5	27826.6	16904.6	18349.8	30552.6	22519.7	8928.18	27427.3	28976.1	7686.37	23126.8	12518.1	17338.1	20604.9	18706.9	8326.05	0.348295	0.161527	1.27135	unchanged	C00491	Cysteine and methionine metabolism(ko00270);;ABC transporters(ko02010);;Metabolic pathways(ko01100);;Protein digestion and absorption(ko04974);;Ferroptosis(ko04216)	--	--	--	--	--	--	--	HMDB0000192	Organic compounds	Organic acids and derivatives	Carboxylic acids and derivatives	Amino acids, peptides, and analogues	67678	56-89-3
meta_512	L-Theanine	Amino acid and Its metabolites	Amino acids	C7H14N2O3	54299.7	44850.4	46818.7	58002	29698.8	65125.4	111977	55628.6	46716	47516.6	81542.2	38572.7	58088.2	68472.1	35789.8	87651.9	37958.3	63262.7	55097.2	85912.6	-0.127295	0.585647	0.474468	unchanged	--	--	--	--	--	--	--	--	--	HMDB0034365	Organic compounds	Organic acids and derivatives	Carboxylic acids and derivatives	Amino acids, peptides, and analogues	439378	3081-61-6
meta_639	N-Propionylglycine	Amino acid and Its metabolites	Amino acids	C5H9NO3	67830.7	78001.9	69416.8	127688	54452.7	81578.6	42618.5	84556.4	56847.7	53586.4	124340	62542.3	81015.6	74515.2	75264	99725.4	52296.5	127645	82915.6	69777	-0.2464	0.238092	1.23279	unchanged	--	--	--	--	--	--	--	--	--	HMDB0000783	Organic compounds	Organic acids and derivatives	Carboxylic acids and derivatives	Amino acids, peptides, and analogues	98681	21709-90-0
meta_357	DL-2-Methylglutamic acid	Amino acid and Its metabolites	Amino acids	C6H11NO4	77660.5	68918.7	63674.5	128618	75049.5	108128	118971	341174	142219	70591.4	147461	223998	303154	54734.2	125794	81317.5	80258	79355.7	142268	72867.5	-0.13388	0.751242	0.473802	unchanged	--	--	--	--	--	--	--	--	--	--	--	--	--	--	--	--
meta_518	L-Tyrosine	Amino acid and Its metabolites	Amino acids	C9H11NO3	111540	90477.3	111426	124763	85289	84220.4	66504.5	120754	131418	94456.5	111483	60298.6	111126	82062.3	112413	129616	59320.6	88777	104224	108158	0.077468	0.598217	0.356416	unchanged	C00082	Alcoholism(ko05034);;Ubiquinone and other terpenoid-quinone biosynthesis(ko00130);;Metabolic pathways(ko01100);;Protein digestion and absorption(ko04974);;Phenylalanine metabolism(ko00360);;Tyrosine metabolism(ko00350);;2-Oxocarboxylic acid metabolism(ko01210);;Amphetamine addiction(ko05031);;Biosynthesis of amino acids(ko01230);;Central carbon metabolism in cancer(ko05230);;Cocaine addiction(ko0…	--	--	--	--	--	--	--	--	--	--	--	--	--	--
meta_734	Sarcosine	Amino acid and Its metabolites	Amino acids	C3H7NO2	117861	112637	117047	107245	84485.1	183339	161269	129966	164549	148892	112661	162501	131537	122054	153500	109525	109788	109904	135119	151224	0.0323999	0.803353	0.213477	unchanged	C00213	Metabolic pathways(ko01100);;Arginine and proline metabolism(ko00330);;Glycine, serine and threonine metabolism(ko00260)	--	--	--	--	--	--	--	--	--	--	--	--	--	--
meta_605	N(6),N(6)-Dimethyl-L-lysine	Amino acid and Its metabolites	Amino acids	C8H18N2O2	147192	253944	90938.7	394162	200098	221565	47705.1	358245	433044	96434.4	314357	119021	334429	74922.1	244280	204252	131083	328722	67121	77607.7	0.242837	0.535032	0.511236	unchanged	--	--	--	--	--	--	--	--	--	--	--	--	--	--	--	--
meta_495	L-Homocitrulline	Amino acid and Its metabolites	Amino acids	C7H15N3O3	170317	175342	210386	287347	202989	273709	167985	150183	281315	124942	328249	146737	230343	184143	222361	159202	283262	242297	245133	252964	-0.166541	0.336352	0.785872	unchanged	--	--	--	--	--	--	--	--	--	HMDB0000679	Organic compounds	Organic acids and derivatives	Carboxylic acids and derivatives	Amino acids, peptides, and analogues	65072	1190-49-4
meta_490	L-Glycine	Amino acid and Its metabolites	Amino acids	C2H5NO2	255208	223728	354361	208344	249527	399333	299905	225281	364718	173925	223265	359490	265113	259930	223335	166123	461677	277135	275033	281515	-0.0199158	0.914247	0.0930299	unchanged	--	--	--	--	--	--	--	--	--	--	--	--	--	--	--	--
meta_510	L-Saccharopine	Amino acid and Its metabolites	Amino acids	C11H20N2O6	340503	236898	230996	375508	191900	234998	318764	465152	596494	213343	392875	115711	342520	328791	264941	375740	189230	197055	232971	224824	0.266172	0.295941	0.958554	unchanged	C00449	Metabolic pathways(ko01100);;Lysine biosynthesis(ko00300);;Lysine degradation(ko00310);;Biosynthesis of amino acids(ko01230)	--	--	--	--	--	--	--	HMDB0000279	Organic compounds	Organic acids and derivatives	Carboxylic acids and derivatives	Amino acids, peptides, and analogues	160556	997-68-2
meta_494	L-Homoarginine	Amino acid and Its metabolites	Amino acids	C7H16N4O2	447423	623815	550398	431803	333187	495504	332633	392608	265357	309832	382583	265851	490449	364584	338195	343724	255547	337931	437611	582006	0.138964	0.433831	0.692245	unchanged	--	--	--	--	--	--	--	--	--	HMDB0000670	Organic compounds	Organic acids and derivatives	Carboxylic acids and derivatives	Amino acids, peptides, and analogues	9085	156-86-5
meta_482	L-Citrulline	Amino acid and Its metabolites	Amino acids	C6H13N3O3	458178	1.1624e+06	463222	548577	152795	389842	779831	1.01476e+06	769186	316627	374916	298774	385711	414268	364649	480545	388013	477940	419489	451139	0.578366	0.0805843	1.65361	unchanged	C00327	Biosynthesis of amino acids(ko01230);;Arginine biosynthesis(ko00220);;Metabolic pathways(ko01100)	--	--	--	--	--	--	--	HMDB0000904	Organic compounds	Organic acids and derivatives	Carboxylic acids and derivatives	Amino acids, peptides, and analogues	9750	372-75-8
meta_511	L-Serine	Amino acid and Its metabolites	Amino acids	C3H7NO3	478403	684518	621219	628070	298541	585408	534037	370255	833528	515943	724918	495688	736411	631104	530194	648165	712817	679379	604098	622401	-0.202259	0.150729	1.33467	unchanged	C00065	Protein digestion and absorption(ko04974);;Metabolic pathways(ko01100);;Carbon metabolism(ko01200);;Glyoxylate and dicarboxylate metabolism(ko00630);;Sulfur metabolism(ko00920);;Aminoacyl-tRNA biosynthesis(ko00970);;Sphingolipid metabolism(ko00600);;Mineral absorption(ko04978);;Sphingolipid signaling pathway(ko04071);;Monobactam biosynthesis(ko00261);;ABC transporters(ko02010);;Glycine, serine an…	--	--	--	--	--	--	--	--	--	--	--	--	--	--
meta_337	D-Homocysteine	Amino acid and Its metabolites	Amino acids	C4H9NO2S	659965	1.50169e+06	820912	789848	735584	825540	1.46256e+06	1.88932e+06	1.54848e+06	844673	961484	1.74164e+06	1.07696e+06	600475	776375	1.32356e+06	811447	935843	1.54957e+06	1.13031e+06	0.0224292	0.925317	0.031485	unchanged	--	--	--	--	--	--	--	--	--	--	--	--	--	--	--	--
meta_513	L-Threonine	Amino acid and Its metabolites	Amino acids	C4H9NO3	674733	884537	1.26439e+06	1.20339e+06	565859	766833	1.04648e+06	647964	1.13321e+06	1.04635e+06	1.06631e+06	723918	1085194	952959	1.11998e+06	949650	1.04194e+06	1.17363e+06	959060	917033	-0.113524	0.408983	0.878484	unchanged	C00188	Glycine, serine and threonine metabolism(ko00260);;ABC transporters(ko02010);;Biosynthesis of amino acids(ko01230);;Monobactam biosynthesis(ko00261);;Mineral absorption(ko04978);;Aminoacyl-tRNA biosynthesis(ko00970);;Porphyrin and chlorophyll metabolism(ko00860);;Valine, leucine and isoleucine biosynthesis(ko00290);;Protein digestion and absorption(ko04974);;Metabolic pathways(ko01100)	--	--	--	--	--	--	--	--	--	--	--	--	--	--
meta_479	L-Asparagine Anhydrous	Amino acid and Its metabolites	Amino acids	C4H8N2O3	979108	667010	1.08138e+06	931930	499228	831664	760896	903719	883996	560378	1.02789e+06	641554	887718	899891	1.22166e+06	605353	988794	857683	730831	709792	-0.0816924	0.583633	0.590951	unchanged	--	--	--	--	--	--	--	--	--	--	--	--	--	--	--	--
meta_480	L-Aspartic Acid	Amino acid and Its metabolites	Amino acids	C4H7NO4	1.05305e+06	842475	1.03112e+06	881928	675556	828224	724698	948550	1.57146e+06	1.14376e+06	1.53078e+06	1.14724e+06	1.64478e+06	1.11415e+06	775920	1.05564e+06	984036	1.16111e+06	792556	1.27121e+06	-0.242618	0.15738	1.40211	unchanged	C00049	2-Oxocarboxylic acid metabolism(ko01210);;Metabolic pathways(ko01100);;Protein digestion and absorption(ko04974);;ABC transporters(ko02010);;beta-Alanine metabolism(ko00410);;Central carbon metabolism in cancer(ko05230);;Biosynthesis of amino acids(ko01230);;Pantothenate and CoA biosynthesis(ko00770);;Histidine metabolism(ko00340);;Alanine, aspartate and glutamate metabolism(ko00250);;Aminoacyl-t…	--	--	--	--	--	--	--	--	--	--	--	--	--	--
meta_515	L-Tryptophan	Amino acid and Its metabolites	Amino acids	C11H12N2O2	1.23893e+06	1.03587e+06	1.29611e+06	1.14098e+06	1.07123e+06	1.17435e+06	1.03966e+06	1.60401e+06	1.4004e+06	764938	1.51065e+06	698592	952826	781488	1.02403e+06	1.07287e+06	933847	1.09268e+06	1.45771e+06	1.0012e+06	0.160741	0.271127	0.98392	unchanged	C00078	African trypanosomiasis(ko05143);;Serotonergic synapse(ko04726);;Glycine, serine and threonine metabolism(ko00260);;Phenylalanine, tyrosine and tryptophan biosynthesis(ko00400);;Central carbon metabolism in cancer(ko05230);;Axon regeneration(ko04361);;Biosynthesis of amino acids(ko01230);;Protein digestion and absorption(ko04974);;Metabolic pathways(ko01100);;Tryptophan metabolism(ko00380);;Amino…	--	--	--	--	--	--	--	--	--	--	--	--	--	--
meta_478	L-Arginine	Amino acid and Its metabolites	Amino acids	C6H14N4O2	2.2012e+06	2.25089e+06	2.67052e+06	2.36505e+06	1.77059e+06	3.01572e+06	1.53665e+06	1.87172e+06	2.35813e+06	1.53417e+06	2.63486e+06	1.44196e+06	1.95975e+06	1.70578e+06	1.9317e+06	2.42901e+06	2.3723e+06	2.25931e+06	1.81825e+06	1.94112e+06	0.0741311	0.580476	0.542407	unchanged	C00062	Amyotrophic lateral sclerosis(ko05014);;Aminoacyl-tRNA biosynthesis(ko00970);;Arginine and proline metabolism(ko00330);;mTOR signaling pathway(ko04150);;Metabolic pathways(ko01100);;Protein digestion and absorption(ko04974);;Central carbon metabolism in cancer(ko05230);;Biosynthesis of amino acids(ko01230);;ABC transporters(ko02010);;D-Arginine and D-ornithine metabolism(ko00472);;Monobactam bios…	--	--	--	--	--	--	--	HMDB0062762	Organic compounds	Organic acids and derivatives	Carboxylic acids and derivatives	Amino acids, peptides, and analogues	1549073	_
meta_631	N-Formylglycine	Amino acid and Its metabolites	Amino acids	C3H5NO3	3.22977e+06	2.9841e+06	2.75332e+06	2.97904e+06	3.08788e+06	3.68178e+06	3.30308e+06	2.73228e+06	4.09909e+06	3.76796e+06	3.56767e+06	3.32118e+06	3.26842e+06	8.72427	3.61548e+06	3.10673e+06	8.69689	4.40047e+06	8.8629	3.15999e+06	0.41644	0.177072	1.19015	unchanged	--	--	--	--	--	--	--	--	--	--	--	--	--	--	--	--
meta_504	L-Norleucine	Amino acid and Its metabolites	Amino acids	C6H13NO2	4.02835e+06	5.10606e+06	4.24363e+06	5.37737e+06	4.06571e+06	6.82744e+06	5.33907e+06	4.84572e+06	5.88268e+06	4.27545e+06	6.10831e+06	3.56731e+06	6.22406e+06	4.40077e+06	5.3237e+06	5.62493e+06	5.2268e+06	5.5113e+06	6.48305e+06	5.41007e+06	-0.108076	0.339458	0.902209	unchanged	--	--	--	--	--	--	--	--	--	--	--	--	--	--	--	--
meta_506	L-Ornithine	Amino acid and Its metabolites	Amino acids	C5H13ClN2O2	4.4829e+06	5.33282e+06	4.35709e+06	5.28536e+06	3.94931e+06	4.9363e+06	4.36618e+06	4.82319e+06	5.20677e+06	4.09805e+06	5.48019e+06	3.94636e+06	5.15709e+06	4.4367e+06	4.27267e+06	4.6082e+06	4.49776e+06	4.96775e+06	4.13768e+06	4.40221e+06	0.028977	0.675604	0.355798	unchanged	C00077	Arginine biosynthesis(ko00220);;Biosynthesis of amino acids(ko01230);;ABC transporters(ko02010);;D-Arginine and D-ornithine metabolism(ko00472);;Metabolic pathways(ko01100);;Glutathione metabolism(ko00480);;Arginine and proline metabolism(ko00330);;2-Oxocarboxylic acid metabolism(ko01210)	--	--	--	--	--	--	--	HMDB0000214	Organic compounds	Organic acids and derivatives	Carboxylic acids and derivatives	Amino acids, peptides, and analogues	6262	3184-13-2
meta_502	L-Methionine	Amino acid and Its metabolites	Amino acids	C5H11NO2S	4.74565e+06	1.79116e+06	6.91633e+06	4.90623e+06	3.12322e+06	4.66471e+06	4.01563e+06	7.01217e+06	7.93762e+06	1.19761e+06	2.39737e+06	4.79275e+06	7.38254e+06	4.11509e+06	5.88103e+06	5.99964e+06	5.17525e+06	5.62681e+06	5.33519e+06	2.22562e+06	-0.0794232	0.766126	0.342224	unchanged	C00073	Cysteine and methionine metabolism(ko00270);;Central carbon metabolism in cancer(ko05230);;Biosynthesis of amino acids(ko01230);;Metabolic pathways(ko01100);;Protein digestion and absorption(ko04974);;Antifolate resistance(ko01523);;Aminoacyl-tRNA biosynthesis(ko00970);;2-Oxocarboxylic acid metabolism(ko01210);;Mineral absorption(ko04978)	--	--	--	--	--	--	--	HMDB0033951	Organic compounds	Organic acids and derivatives	Carboxylic acids and derivatives	Amino acids, peptides, and analogues	876	59-51-8
meta_345	D-Ornithine	Amino acid and Its metabolites	Amino acids	C5H12N2O2	4.92713e+06	5.78394e+06	1.80246e+06	6.16836e+06	1.78579e+06	1.82499e+06	1.45358e+06	2.80982e+06	4.42392e+06	2.8011e+06	4.92244e+06	1.09759e+06	3.11719e+06	9.23708e+06	3.2692e+06	2.62764e+06	1.322e+06	2.84012e+06	2.15912e+06	3.7459e+06	-0.0236015	0.952832	0.0514988	unchanged	C00515	D-Arginine and D-ornithine metabolism(ko00472);;Metabolic pathways(ko01100)	--	--	--	--	--	--	--	--	--	--	--	--	--	--
meta_488	L-Glutamic Acid	Amino acid and Its metabolites	Amino acids	C5H9NO4	9.09279e+06	6.03971e+06	6.19962e+06	5.77167e+06	4.9591e+06	7.49013e+06	7.60935e+06	9.2455e+06	1.9484e+07	7.11424e+06	6.79258e+06	5.19835e+06	1.2486e+07	8.26713e+06	9.55861e+06	6.3979e+06	6.71744e+06	6.98717e+06	4.33588e+06	6.33808e+06	0.183758	0.521076	0.610677	unchanged	C00025	Glutamatergic synapse(ko04724);;Glyoxylate and dicarboxylate metabolism(ko00630);;Spinocerebellar ataxia(ko05017);;Circadian entrainment(ko04713);;Huntington disease(ko05016);;Neuroactive ligand-receptor interaction(ko04080);;Retrograde endocannabinoid signaling(ko04723);;Alcoholism(ko05034);;Amyotrophic lateral sclerosis(ko05014);;GABAergic synapse(ko04727);;Taurine and hypotaurine metabolism(ko…	--	--	--	--	--	--	--	HMDB0060475	Organic compounds	Organic acids and derivatives	Carboxylic acids and derivatives	Amino acids, peptides, and analogues	611	_
meta_489	L-Glutamine	Amino acid and Its metabolites	Amino acids	C5H10N2O3	1.25178e+07	9.38866e+06	1.02489e+07	9.70009e+06	5.71754e+06	1.22348e+07	7.7134e+06	7.80003e+06	1.10107e+07	1.28725e+07	1.12167e+07	7.25042e+06	1.22478e+07	1.48773e+07	7.67071e+06	1.00079e+07	1.17589e+07	1.15942e+07	6.09232e+06	1.1651e+07	-0.0731935	0.652733	0.42652	unchanged	C00064	GABAergic synapse(ko04727);;Protein digestion and absorption(ko04974);;Metabolic pathways(ko01100);;Nitrogen metabolism(ko00910);;Vitamin B6 metabolism(ko00750);;Pyrimidine metabolism(ko00240);;Purine metabolism(ko00230);;D-Glutamine and D-glutamate metabolism(ko00471);;Central carbon metabolism in cancer(ko05230);;Biosynthesis of amino acids(ko01230);;ABC transporters(ko02010);;Alanine, aspartat…	--	--	--	--	--	--	--	HMDB0003423	Organic compounds	Organic acids and derivatives	Carboxylic acids and derivatives	Amino acids, peptides, and analogues	145815	5959-95-5
meta_484	L-Cysteine	Amino acid and Its metabolites	Amino acids	C3H7NO2S	1.3806e+07	1.29156e+07	1.07864e+07	1.1822e+07	1.2286e+07	1.29025e+07	1.57043e+07	1.09169e+07	1.52439e+07	1.40818e+07	1.28327e+07	1.24252e+07	1.1542e+07	1.37126e+07	1.50978e+07	1.1816e+07	12778540	1.61643e+07	1.07195e+07	1.25603e+07	0.00905854	0.913573	0.199437	unchanged	C00097	Pantothenate and CoA biosynthesis(ko00770);;Central carbon metabolism in cancer(ko05230);;Biosynthesis of amino acids(ko01230);;Ferroptosis(ko04216);;Taurine and hypotaurine metabolism(ko00430);;Glutathione metabolism(ko00480);;Sulfur metabolism(ko00920);;Protein digestion and absorption(ko04974);;Metabolic pathways(ko01100);;Glycine, serine and threonine metabolism(ko00260);;Cysteine and methion…	--	--	--	--	--	--	--	HMDB0003417	Organic compounds	Organic acids and derivatives	Carboxylic acids and derivatives	Amino acids, peptides, and analogues	92851	921-01-7
meta_509	L-Proline	Amino acid and Its metabolites	Amino acids	C5H9NO2	2.48898e+07	2.86914e+07	3.273e+07	3.10399e+07	2.09167e+07	2.75014e+07	2.29381e+07	2.84508e+07	3.22353e+07	2.06137e+07	2.77796e+07	1.8507e+07	3.00611e+07	20764630	2.85835e+07	2.61669e+07	2.66437e+07	2.69371e+07	2.59178e+07	2.99607e+07	0.0471683	0.644134	0.398007	unchanged	C00148	Biosynthesis of amino acids(ko01230);;Central carbon metabolism in cancer(ko05230);;ABC transporters(ko02010);;Protein digestion and absorption(ko04974);;Metabolic pathways(ko01100);;Aminoacyl-tRNA biosynthesis(ko00970);;Mineral absorption(ko04978);;Arginine and proline metabolism(ko00330)	--	--	--	--	--	--	--	--	--	--	--	--	--	--
meta_505	L-Norvaline	Amino acid and Its metabolites	Amino acids	C5H11NO2	3.73918e+07	4.69328e+07	4.07676e+07	3.52082e+07	2.34664e+07	2.95849e+07	4.05129e+07	5.6675e+07	3.34876e+07	2.05147e+07	4.35756e+07	3.9e+07	4.37958e+07	3.03247e+07	3.5417e+07	5.15914e+07	3.64682e+07	4.29067e+07	4.00004e+07	3.74282e+07	-0.135747	0.367151	0.978646	unchanged	--	--	--	--	--	--	--	--	--	--	--	--	--	--	--	--
meta_519	L-Valine	Amino acid and Its metabolites	Amino acids	C5H11NO2	3.73918e+07	4.69328e+07	4.07676e+07	3.52082e+07	2.34664e+07	2.95849e+07	4.05129e+07	5.6675e+07	3.34876e+07	2.05147e+07	4.35756e+07	3.9e+07	4.37958e+07	3.03247e+07	3.5417e+07	5.15914e+07	3.64682e+07	4.29067e+07	4.00004e+07	3.74282e+07	-0.135747	0.367151	0.978646	unchanged	C00183	Pantothenate and CoA biosynthesis(ko00770);;Central carbon metabolism in cancer(ko05230);;Biosynthesis of amino acids(ko01230);;ABC transporters(ko02010);;Valine, leucine and isoleucine degradation(ko00280);;Mineral absorption(ko04978);;2-Oxocarboxylic acid metabolism(ko01210);;Aminoacyl-tRNA biosynthesis(ko00970);;Penicillin and cephalosporin biosynthesis(ko00311);;Protein digestion and absorpti…	--	--	--	--	--	--	--	--	--	--	--	--	--	--
meta_498	L-Isoleucine	Amino acid and Its metabolites	Amino acids	C6H13NO2	7.67562e+07	5.06346e+07	8.11857e+07	8.15373e+07	6.7306e+07	8.25298e+07	8.35501e+07	8.65117e+07	9.39946e+07	4.08589e+07	5.19068e+07	7.72559e+07	8.87588e+07	7.04945e+07	8.10338e+07	6.86898e+07	8.06767e+07	9.05322e+07	8.53894e+07	6.16724e+07	-0.0221903	0.862937	0.0928431	unchanged	C00407	2-Oxocarboxylic acid metabolism(ko01210);;Mineral absorption(ko04978);;Aminoacyl-tRNA biosynthesis(ko00970);;Protein digestion and absorption(ko04974);;Metabolic pathways(ko01100);;Valine, leucine and isoleucine biosynthesis(ko00290);;Shigellosis(ko05131);;Central carbon metabolism in cancer(ko05230);;Biosynthesis of amino acids(ko01230);;ABC transporters(ko02010);;Valine, leucine and isoleucine …	--	--	--	--	--	--	--	HMDB0000557	Organic compounds	Organic acids and derivatives	Carboxylic acids and derivatives	Amino acids, peptides, and analogues	99288	1509-34-8
meta_476	L-Alanine	Amino acid and Its metabolites	Amino acids	C3H7NO2	8.12987e+07	7.98849e+07	8.43184e+07	8.43153e+07	75606759	9.68189e+07	8.83789e+07	8.25643e+07	9.81145e+07	7.25957e+07	9.35137e+07	8.07742e+07	8.75983e+07	7.26379e+07	8.32426e+07	8.37496e+07	8.42834e+07	9.1967e+07	8.7006e+07	8.03941e+07	-0.00217038	0.969025	0.00777963	unchanged	C00041	Alanine, aspartate and glutamate metabolism(ko00250);;Biosynthesis of amino acids(ko01230);;Central carbon metabolism in cancer(ko05230);;Cysteine and methionine metabolism(ko00270);;ABC transporters(ko02010);;Selenocompound metabolism(ko00450);;Metabolic pathways(ko01100);;Protein digestion and absorption(ko04974);;Carbon metabolism(ko01200);;Sulfur relay system(ko04122);;Mineral absorption(ko04…	--	--	--	--	--	--	--	HMDB0062251	Organic compounds	Organic acids and derivatives	Carboxylic acids and derivatives	Amino acids, peptides, and analogues	602	302-72-7
meta_823	β-Alanine	Amino acid and Its metabolites	Amino acids	C3H7NO2	8.12987e+07	7.98849e+07	8.43184e+07	8.43153e+07	75606759	9.68189e+07	8.83789e+07	8.25643e+07	9.81145e+07	7.25957e+07	9.35137e+07	8.07742e+07	8.75983e+07	7.26379e+07	8.32426e+07	8.37496e+07	8.42834e+07	9.1967e+07	8.7006e+07	8.03941e+07	-0.00217038	0.969025	0.00777963	unchanged	--	--	--	--	--	--	--	--	--	HMDB0000056	Organic compounds	Organic acids and derivatives	Carboxylic acids and derivatives	Amino acids, peptides, and analogues	239	107-95-9
meta_718	Pyroglutamic acid	Amino acid and Its metabolites	Amino acids	C5H7NO3	1.0429e+08	8.19074e+07	8.76959e+07	9.97583e+07	7.47313e+07	1.03812e+08	6.20427e+07	8.15754e+07	1.0504e+08	1.38574e+08	1.13533e+08	5.7776e+07	103545516	1.17535e+08	6.21726e+07	9.9346e+07	1.02595e+08	9.76178e+07	5.91816e+07	126264633	-0.000214201	0.998948	0.000602879	unchanged	C01879	Metabolic pathways(ko01100);;Glutathione metabolism(ko00480)	--	--	--	--	--	--	--	--	--	--	--	--	--	--
meta_501	L-Lysine	Amino acid and Its metabolites	Amino acids	C6H14N2O2	1.84647e+08	1.02955e+08	1.56123e+08	1.45314e+08	1.19452e+08	163738142	1.14453e+08	1.21209e+08	1.61805e+08	1.48169e+08	1.62281e+08	1.06229e+08	1.83713e+08	2.0189e+08	112125216	1.38176e+08	1.79808e+08	1.59206e+08	9.69595e+07	1.49014e+08	-0.0710116	0.613727	0.421609	unchanged	C00047	ABC transporters(ko02010);;Biosynthesis of amino acids(ko01230);;Lysine biosynthesis(ko00300);;Aminoacyl-tRNA biosynthesis(ko00970);;2-Oxocarboxylic acid metabolism(ko01210);;Biotin metabolism(ko00780);;Lysine degradation(ko00310);;Metabolic pathways(ko01100);;Protein digestion and absorption(ko04974)	--	--	--	--	--	--	--	--	--	--	--	--	--	--
meta_321	D-Allo-Isoleucine	Amino acid and Its metabolites	Amino acids	C6H13NO2	2.15049e+08	1.39842e+08	2.36129e+08	1.87633e+08	144214996	1.94839e+08	1.61322e+08	2.86636e+08	2.43803e+08	9.81628e+07	2.39474e+08	1.39168e+08	2.4644e+08	1.72417e+08	2.38023e+08	1.90055e+08	2.14182e+08	2.6127e+08	2.56302e+08	1.16305e+08	-0.12038	0.499484	0.752317	unchanged	--	--	--	--	--	--	--	--	--	--	--	--	--	--	--	--
meta_493	L-Histidine	Amino acid and Its metabolites	Amino acids	C6H9N3O2	4.11432e+08	4.83849e+08	336741366	4.23357e+08	3.06213e+08	4.93217e+08	4.81402e+08	5.14457e+08	5.17306e+08	4.03484e+08	4.99506e+08	5.43331e+08	5.12536e+08	353247206	4.58006e+08	4.23291e+08	4.15693e+08	4.61032e+08	4.28322e+08	5.26979e+08	-0.0803848	0.413255	0.817181	unchanged	C00135	Histidine metabolism(ko00340);;beta-Alanine metabolism(ko00410);;ABC transporters(ko02010);;Biosynthesis of amino acids(ko01230);;Central carbon metabolism in cancer(ko05230);;Metabolic pathways(ko01100);;Protein digestion and absorption(ko04974);;Aminoacyl-tRNA biosynthesis(ko00970)	--	--	--	--	--	--	--	HMDB0000177	Organic compounds	Organic acids and derivatives	Carboxylic acids and derivatives	Amino acids, peptides, and analogues	6274	71-00-1
meta_360	DL-O-tyrosine	Amino acid and Its metabolites	Amino acids	C9H11NO2	5.01633e+08	5.51337e+08	5.26753e+08	5.1967e+08	4.64116e+08	5.78476e+08	5.32963e+08	5.63414e+08	5.56452e+08	4.9148e+08	613212029	4.97239e+08	5.01969e+08	4.66855e+08	5.06237e+08	5.82067e+08	5.15072e+08	5.66919e+08	5.78445e+08	534876820	-0.0207549	0.684854	0.457323	unchanged	--	--	--	--	--	--	--	--	--	HMDB0006050	Organic compounds	Organic acids and derivatives	Carboxylic acids and derivatives	Amino acids, peptides, and analogues	91482	2370-61-8
meta_507	L-Phenylalanine	Amino acid and Its metabolites	Amino acids	C9H11NO2	5.01633e+08	5.51337e+08	5.26753e+08	5.1967e+08	4.64116e+08	5.78476e+08	5.32963e+08	5.63414e+08	5.56452e+08	4.9148e+08	613212029	4.97239e+08	5.01969e+08	4.66855e+08	5.06237e+08	5.82067e+08	5.15072e+08	5.66919e+08	5.78445e+08	534876820	-0.0207549	0.684854	0.457323	unchanged	C00079	Metabolic pathways(ko01100);;Protein digestion and absorption(ko04974);;Phenylalanine metabolism(ko00360);;Aminoacyl-tRNA biosynthesis(ko00970);;2-Oxocarboxylic acid metabolism(ko01210);;Mineral absorption(ko04978);;ABC transporters(ko02010);;Biosynthesis of amino acids(ko01230);;Central carbon metabolism in cancer(ko05230);;Phenylalanine, tyrosine and tryptophan biosynthesis(ko00400)	--	--	--	--	--	--	--	--	--	--	--	--	--	--
meta_215	Asp-Ile/Ile-Asp	Amino acid and Its metabolites	Small Peptide	C10H18N2O5	9.07131	8.99426	8.52773	518915	7.68021	9.12373	9.38211	9.30713	763738	344032	766450	434329	775896	267043	447602	326287	399560	535127	571178	436143	-1.60824	0.00582057	2.4717	down	--	--	--	--	--	--	--	--	--	HMDB0028756	Organic compounds	Organic acids and derivatives	Carboxylic acids and derivatives	Amino acids, peptides, and analogues	21845165	_
meta_217	Asp-Lys	Amino acid and Its metabolites	Small Peptide	C10H19N3O5	9.07131	709428	8.52773	8.77628	295700	9.12373	9.38211	442447	10.1316	875041	1.73665e+06	469023	487161	322109	415111	571526	340260	561948	352409	586416	-1.33083	0.0526565	1.93708	unchanged	--	--	--	--	--	--	--	--	--	HMDB0028758	Organic compounds	Organic acids and derivatives	Carboxylic acids and derivatives	Amino acids, peptides, and analogues	14284574	_
meta_453	Ile-Lys	Amino acid and Its metabolites	Small Peptide	C12H25N3O3	9.07131	871289	8.52773	8.77628	508571	837453	9.38211	9.30713	10.1316	595193	820343	146847	255819	406424	170125	222343	110720	957089	254717	147456	-0.31212	0.660705	0.49526	unchanged	--	--	--	--	--	--	--	--	--	HMDB0028912	Organic compounds	Organic acids and derivatives	Carboxylic acids and derivatives	Amino acids, peptides, and analogues	14299177	_
meta_581	Lys-Leu	Amino acid and Its metabolites	Small Peptide	C12H25N3O3	9.07131	871289	8.52773	8.77628	508571	837453	9.38211	9.30713	10.1316	595193	820343	146847	255819	406424	170125	222343	110720	957089	254717	147456	-0.31212	0.660705	0.49526	unchanged	--	--	--	--	--	--	--	--	--	HMDB0028955	Organic compounds	Organic acids and derivatives	Carboxylic acids and derivatives	Amino acids, peptides, and analogues	7016103	7369-79-1
meta_740	Ser-Ile/Ser-Leu	Amino acid and Its metabolites	Small Peptide	C9H18N2O4	9.07131	8.99426	7823.41	8.77628	7.68021	20096.9	16899	9.30713	10.1316	8.72641	9.80612	11801.2	26015.3	25347.7	30790.1	24150.6	18577.7	13608.4	8.8629	8.7138	-1.74381	0.0322287	1.98661	down	--	--	--	--	--	--	--	--	--	HMDB0029042	Organic compounds	Organic acids and derivatives	Carboxylic acids and derivatives	Amino acids, peptides, and analogues	71429009	91086-51-0
meta_778	Trp-Thr	Amino acid and Its metabolites	Small Peptide	C15H19N3O4	9.07131	8.99426	8.52773	8.77628	7.68021	14746.1	9.38211	22868.6	10.1316	13815.3	28813	24651.5	29963.7	14585.2	9.24514	8.89466	12453.8	9240.09	8.8629	8.7138	-1.2175	0.168945	1.46566	unchanged	--	--	--	--	--	--	--	--	--	HMDB0029093	Organic compounds	Organic acids and derivatives	Carboxylic acids and derivatives	Amino acids, peptides, and analogues	17773480	_
meta_815	cyclo(glu-glu)	Amino acid and Its metabolites	Small Peptide	C10H14N2O6	10926.1	10830.3	8.52773	8.77628	11305.9	24412.8	13807.4	9.30713	17612.1	12541.7	9.80612	14190.8	9995.41	8.72427	9.24514	8.89466	12786.6	9.75903	8.8629	13991.7	0.991824	0.146161	1.54277	unchanged	--	--	--	--	--	--	--	--	--	--	--	--	--	--	--	--
meta_737	Ser-Arg	Amino acid and Its metabolites	Small Peptide	C9H19N5O4	11109.5	40780.3	39674.6	32513.6	12880.6	9.12373	10606.8	41762	18136.9	8.72641	21253.9	15983	40997.8	20447.8	16366.7	8.89466	27680.9	13235.5	21698.7	28171.7	0.0114285	0.979412	0.0403028	unchanged	--	--	--	--	--	--	--	--	--	HMDB0029033	Organic compounds	Organic acids and derivatives	Carboxylic acids and derivatives	Amino acids, peptides, and analogues	25216635	13261-11-5
meta_212	Asn-Val	Amino acid and Its metabolites	Small Peptide	C9H17N3O4	12382.5	21467.1	27477	11323.7	18461.6	17122.8	20153.2	22667	18801.6	17402.5	33332.9	39032.3	18410.8	21827.4	17872.3	24272.8	16815.2	32236.1	11435.5	15607.1	-0.301872	0.196547	1.36704	unchanged	--	--	--	--	--	--	--	--	--	HMDB0028744	Organic compounds	Organic acids and derivatives	Carboxylic acids and derivatives	Amino acids, peptides, and analogues	18218188	_
meta_180	Ala-Asn	Amino acid and Its metabolites	Small Peptide	C7H13N3O4	13047.1	61129	17991.1	16866.2	26864.3	36340.4	47708.3	35339.1	13740.8	19361.5	2346.4	32963.6	24721.1	4093.24	27160.6	24373.5	27023.2	40438.7	31617.6	34826.2	0.208599	0.554499	0.607979	unchanged	--	--	--	--	--	--	--	--	--	HMDB0028682	Organic compounds	Organic acids and derivatives	Carboxylic acids and derivatives	Amino acids, peptides, and analogues	1549440	31796-57-3
meta_186	Ala-Ser	Amino acid and Its metabolites	Small Peptide	C6H12N2O4	16509	24149	18020.3	33928.4	27758.2	39281.9	32744.7	40854.3	16434.3	34675.8	23771.4	31644	25222.4	22385.2	26525.6	27366.3	13413.4	26837.5	25193.5	20216.2	0.229264	0.228568	0.981404	unchanged	--	--	--	--	--	--	--	--	--	HMDB0028696	Organic compounds	Organic acids and derivatives	Carboxylic acids and derivatives	Amino acids, peptides, and analogues	1549432	3303-41-1
meta_771	Thr-Tyr	Amino acid and Its metabolites	Small Peptide	C13H18N2O5	16745.9	18167.2	17805.3	5421.33	6446.66	7021.16	7932.58	17861.6	13395.3	25583.1	18187.5	33938.1	20220.4	40417.2	22972	6846.53	8051.55	21868.1	8.8629	6065.94	-0.388907	0.37378	1.0311	unchanged	--	--	--	--	--	--	--	--	--	HMDB0029073	Organic compounds	Organic acids and derivatives	Carboxylic acids and derivatives	Amino acids, peptides, and analogues	11778518	145295-02-9
meta_205	Asn-Asp	Amino acid and Its metabolites	Small Peptide	C8H13N3O6	17539.1	17732.9	23734.1	27945.9	13407.9	23869.8	16327.5	16191.2	15281.6	17911.4	17843	17916.4	18154.5	16868.1	11568.1	12735.8	15827.6	20025.9	18142.6	18191.9	0.183344	0.198394	1.19451	unchanged	--	--	--	--	--	--	--	--	--	HMDB0028727	Organic compounds	Organic acids and derivatives	Carboxylic acids and derivatives	Amino acids, peptides, and analogues	25145403	61365-15-9
meta_219	Aspartyl valine	Amino acid and Its metabolites	Small Peptide	C9H16N2O5	18333.2	16175.3	8.52773	15653.1	14841.5	9.12373	27951	32805.2	32749.7	26060.4	30736.4	8.84028	14651.9	12598	10821	12015	8.69689	12287.3	4830.87	4718.18	0.8462	0.0995994	1.44246	unchanged	--	--	--	--	--	--	--	--	--	--	--	--	--	--	--	--
meta_392	Glu-Arg	Amino acid and Its metabolites	Small Peptide	C11H21N5O5	18425.2	28996	20226.1	12203.3	3352.99	22740.5	7105.85	17106.7	10958.4	12134	19926.7	8908.13	18168.7	9954.9	10184.6	11413.5	3835.29	16698.7	4745.38	10366.7	0.424282	0.205284	1.00911	unchanged	--	--	--	--	--	--	--	--	--	HMDB0028813	Organic compounds	Organic acids and derivatives	Carboxylic acids and derivatives	Amino acids, peptides, and analogues	9796450	7219-59-2
meta_429	His-Ile	Amino acid and Its metabolites	Small Peptide	C12H20N4O3	20635.5	34346.1	53937.7	39106.8	71900	81335.8	42546.1	75531.9	122225	37708.2	59103.2	77023.7	53056.8	44642.5	72532.5	36506.4	78135.7	90442.6	45726.4	54572.6	-0.0786817	0.772236	0.224338	unchanged	--	--	--	--	--	--	--	--	--	HMDB0028888	Organic compounds	Organic acids and derivatives	Carboxylic acids and derivatives	Amino acids, peptides, and analogues	9900065	129050-48-2
meta_390	Gln-Gln	Amino acid and Its metabolites	Small Peptide	C10H18N4O5	23418.9	21386.9	47022.3	27815.6	17077.6	41635.5	24347.3	17106.7	30674.3	48513.6	49104.8	29630.9	44634.9	46636	31600.8	39522.3	30653.6	14170.7	26662.2	14132.1	-0.12804	0.615135	0.679189	unchanged	--	--	--	--	--	--	--	--	--	HMDB0028795	Organic compounds	Organic acids and derivatives	Carboxylic acids and derivatives	Amino acids, peptides, and analogues	7010587	54419-93-1
meta_393	Glu-Cit	Amino acid and Its metabolites	Small Peptide	C11H20N4O6	23501.3	49785.7	43305.2	31573.8	21107.1	9.12373	51841.8	36090.2	28044.7	47887.8	20704.6	56285.9	21498.6	32592.4	51496	22232.9	28783.3	34319.5	20407.9	20336	0.110154	0.714255	0.226382	unchanged	--	--	--	--	--	--	--	--	--	--	--	--	--	--	--	--
meta_209	Asn-Ile	Amino acid and Its metabolites	Small Peptide	C10H19N3O4	24303	23325.1	20220.2	15346.4	20732.5	24906.5	24289.1	21892.5	31196.5	7842.11	42606.6	26111.1	27433	16454.2	24956.4	20795.1	11476.6	21868.6	27926.2	20192.4	-0.163978	0.444257	0.782245	unchanged	--	--	--	--	--	--	--	--	--	HMDB0028734	Organic compounds	Organic acids and derivatives	Carboxylic acids and derivatives	Amino acids, peptides, and analogues	56991460	438533-59-6
meta_454	Ile-Met	Amino acid and Its metabolites	Small Peptide	C11H22N2O3S1	26224.7	135112	32815.3	28376.6	106968	38874.5	37908.2	117454	11346.3	21422.4	38844.2	63847.9	106194	8.72427	17131	97310.3	11162.7	38135.9	20533.1	30806.4	0.39241	0.479387	0.567311	unchanged	--	--	--	--	--	--	--	--	--	HMDB0028913	Organic compounds	Organic acids and derivatives	Carboxylic acids and derivatives	Amino acids, peptides, and analogues	17863274	_
meta_573	Leu-Phe	Amino acid and Its metabolites	Small Peptide	C15H22N2O3	26875.3	52337.2	22816.9	23233.8	42094.8	27975.7	45937.2	21403.2	13494	20161.9	22554.9	24347	27737.5	8.72427	29831.4	26415.9	14376.4	16497.5	50216.4	13916.5	0.391505	0.238424	1.10405	unchanged	--	--	--	--	--	--	--	--	--	HMDB0013243	Organic compounds	Organic acids and derivatives	Carboxylic acids and derivatives	Amino acids, peptides, and analogues	6992309	3063-05-06
meta_572	Leu-Met	Amino acid and Its metabolites	Small Peptide	C11H22N2O3S	27085	117890	24050	36857.2	33523.9	21113.4	26670.4	90555.5	10.1316	22670.1	52394.8	30268.1	89485.9	13249.2	14951.1	46021.7	21344.5	51676	42996.8	27838.8	0.0372224	0.940458	0.0845912	unchanged	--	--	--	--	--	--	--	--	--	HMDB0028935	Organic compounds	Organic acids and derivatives	Carboxylic acids and derivatives	Amino acids, peptides, and analogues	118276	_
meta_444	Ile-Ala	Amino acid and Its metabolites	Small Peptide	C9H18N2O3	27099.2	20306.2	23418.1	16851.4	30374.2	25627.4	23162.2	21420.3	10.1316	24976.2	21592.3	21954	12558.8	24339.3	9.24514	28848.9	21759.1	20353.1	27017.1	30075.2	0.0324176	0.90347	0.20149	unchanged	--	--	--	--	--	--	--	--	--	HMDB0028900	Organic compounds	Organic acids and derivatives	Carboxylic acids and derivatives	Amino acids, peptides, and analogues	5246009	_
meta_593	Met-Asp	Amino acid and Its metabolites	Small Peptide	C9H16N2O5S	29093.1	48615.4	38724.9	22744.3	22082.2	37846.3	58836.2	20398.7	60244.8	25337.1	33558	26564.3	37732.4	18656.6	49403.2	28523.7	56720	52624.9	46857.9	11739.4	0.00612808	0.982013	0.0800586	unchanged	--	--	--	--	--	--	--	--	--	HMDB0028969	Organic compounds	Organic acids and derivatives	Carboxylic acids and derivatives	Amino acids, peptides, and analogues	17900030	_
meta_689	Phe-Tyr	Amino acid and Its metabolites	Small Peptide	C18H20N2O4	29210.4	49191.6	32240.8	9574.18	45640.8	19244.9	15721.4	39519.1	20247	8886.88	19932	37758.4	28486.8	21751.3	6568.97	33237.3	15929.3	13737	29685.6	26975.5	0.203271	0.528948	0.601946	unchanged	--	--	--	--	--	--	--	--	--	HMDB0029007	Organic compounds	Organic acids and derivatives	Carboxylic acids and derivatives	Amino acids, peptides, and analogues	13341191	17355-18-9
meta_801	Val-Hyp	Amino acid and Its metabolites	Small Peptide	C10H18N2O4	31083	37156.9	28705.4	42335.8	14568.4	40631.7	37365.7	19305.5	30905.6	20678.7	21907.6	28653.5	26766.8	22093.1	21732.5	28892.6	26897.6	30416.3	25413.1	36096.1	0.171159	0.326997	1.08284	unchanged	--	--	--	--	--	--	--	--	--	HMDB0029128	Organic compounds	Organic acids and derivatives	Carboxylic acids and derivatives	Amino acids, peptides, and analogues	10242944	90965-79-0
meta_445	Ile-Arg/Leu-Arg	Amino acid and Its metabolites	Small Peptide	C12H25N5O3	32635.3	36094.4	40750	9822.44	31384.7	13892.1	10392	13103.9	28506.3	22646.3	79628.2	17973.3	24181.4	30180.1	25276.8	27957.5	34707	39159.4	49725.3	24784.3	-0.563627	0.11003	1.54399	unchanged	--	--	--	--	--	--	--	--	--	HMDB0028901	Organic compounds	Organic acids and derivatives	Carboxylic acids and derivatives	Amino acids, peptides, and analogues	9900561	_
meta_826	γ-L-Glutamate-Cysteine	Amino acid and Its metabolites	Small Peptide	C8H14N2O5S	32767.4	29383.8	11411	19961.9	11329.4	30515.1	22587.1	46092	41996.8	18849.8	49839.4	7098.96	27473.3	8.72427	37108.4	24960.7	9398.29	18281.6	11853.2	18635.8	0.372199	0.331798	0.794648	unchanged	--	--	--	--	--	--	--	--	--	--	--	--	--	--	--	--
meta_201	Arg-Lys	Amino acid and Its metabolites	Small Peptide	C12H26N6O3??	35684.1	32463.1	36041.7	13660.5	20190.4	7179.76	28358.8	13668.5	16030.9	22935.9	9.80612	4075.98	9.33657	8.72427	9.24514	10780.3	8.69689	9.75903	8.8629	8.7138	3.92146	6.27e-05	3.31233	up	--	--	--	--	--	--	--	--	--	HMDB0028714	Organic compounds	Organic acids and derivatives	Carboxylic acids and derivatives	Amino acids, peptides, and analogues	6427006	40968-46-5
meta_796	Val-Asn	Amino acid and Its metabolites	Small Peptide	C9H17N3O4	36102.1	36493.2	52405.4	40916.3	38639.5	38527.2	43310.1	35540.9	62271.5	43662.5	79321.1	36908.8	56300.7	57539	52551.5	45507	40546.2	57701.2	31241	34356.4	-0.20141	0.247032	1.22024	unchanged	--	--	--	--	--	--	--	--	--	HMDB0029122	Organic compounds	Organic acids and derivatives	Carboxylic acids and derivatives	Amino acids, peptides, and analogues	7020200	66170-00-1
meta_408	Gly-Glu	Amino acid and Its metabolites	Small Peptide	C7H12N2O5	38165.3	33373.6	46471.9	55888.9	32094.1	44618.7	42252	52877.8	41123.3	37705.2	57260.7	38229.6	48040.2	15874.5	22447.8	40243.2	41627.7	45498.1	27333.1	31325.9	0.206767	0.243667	1.02067	unchanged	--	--	--	--	--	--	--	--	--	HMDB0028840	Organic compounds	Organic acids and derivatives	Carboxylic acids and derivatives	Amino acids, peptides, and analogues	306108	_
meta_216	Asp-Leu	Amino acid and Its metabolites	Small Peptide	C10H18N2O5	41850	55232.1	16821.4	8.77628	33371.4	38589	32533.3	101014	68290.2	31327.1	43102.4	37469.6	9.33657	34191.9	40147.9	24101.5	42060.1	31256.7	67513.9	34323.9	0.242605	0.539529	0.579895	unchanged	--	--	--	--	--	--	--	--	--	HMDB0028757	Organic compounds	Organic acids and derivatives	Carboxylic acids and derivatives	Amino acids, peptides, and analogues	332962	_
meta_804	Val-Lys	Amino acid and Its metabolites	Small Peptide	C11H23N3O3	41888.1	41008.6	53044.8	17392.3	35370	42399.5	30334.1	41903.6	66171	52489.8	57666.9	38229.6	49341.7	52476.9	35446.5	42900.9	64017.1	43822.7	32904.9	49918.5	-0.145326	0.406791	0.790344	unchanged	--	--	--	--	--	--	--	--	--	HMDB0029132	Organic compounds	Organic acids and derivatives	Carboxylic acids and derivatives	Amino acids, peptides, and analogues	168058	22677-62-9
meta_210	Asn-Lys	Amino acid and Its metabolites	Small Peptide	C10H20N4O4	42207.3	47965.2	62928.7	25000.8	28307.4	39059.5	33472.9	30640.7	77227.7	57379.8	55736.7	37275.1	43144.3	79759.2	40016.2	39934.4	73232.5	49298.2	27045.8	43793.6	-0.139354	0.553236	0.537058	unchanged	--	--	--	--	--	--	--	--	--	HMDB0028736	Organic compounds	Organic acids and derivatives	Carboxylic acids and derivatives	Amino acids, peptides, and analogues	21451266	_
meta_767	Thr-His	Amino acid and Its metabolites	Small Peptide	C10H16N4O4??	43053.7	55067.4	57959.5	39392.7	43050.3	31961.3	54972.4	69783	29672.5	52970.2	42790.5	66282.7	115830	41916.6	70994.4	62130.8	37695.8	63557.2	47935.7	25871.2	-0.266918	0.292907	1.26144	unchanged	--	--	--	--	--	--	--	--	--	HMDB0029063	Organic compounds	Organic acids and derivatives	Carboxylic acids and derivatives	Amino acids, peptides, and analogues	9943049	55831-93-1
meta_766	Thr-Glu	Amino acid and Its metabolites	Small Peptide	C9H16N2O6??	43362.3	47292.3	89622.7	8.77628	55418.4	9.12373	72269.9	40310	42365.1	69843.5	230454	79567.1	9.33657	40401.9	9.24514	29839.5	36375	33760.8	18538.6	47026.2	-0.164113	0.813917	0.29699	unchanged	--	--	--	--	--	--	--	--	--	HMDB0029060	Organic compounds	Organic acids and derivatives	Carboxylic acids and derivatives	Amino acids, peptides, and analogues	7020163	54532-73-9
meta_800	Val-His	Amino acid and Its metabolites	Small Peptide	C11H18N4O3	45047	70416.8	69146.9	93803.5	98755.1	90642	92312.2	59354.6	133659	97956	167797	91756.2	92948.6	44767.5	97731.1	126464	26821.2	66781.9	73905.7	58480.4	0.00618377	0.981129	0.103417	unchanged	--	--	--	--	--	--	--	--	--	HMDB0029129	Organic compounds	Organic acids and derivatives	Carboxylic acids and derivatives	Amino acids, peptides, and analogues	7408624	13589-07-6
meta_198	Arg-Glu	Amino acid and Its metabolites	Small Peptide	C11H21N5O5	45190.2	52271.6	64909	46717.5	57461.5	69441.6	59011.4	78684.3	53927.7	76796.1	100723	93521.2	93020.8	74836.8	58850.3	23357.2	61061.4	43733.6	65049.5	65204.9	-0.168643	0.388954	0.980707	unchanged	--	--	--	--	--	--	--	--	--	HMDB0028708	Organic compounds	Organic acids and derivatives	Carboxylic acids and derivatives	Amino acids, peptides, and analogues	6995003	15706-89-5
meta_446	Ile-Asn	Amino acid and Its metabolites	Small Peptide	C10H19N3O4	49823	78505.8	52287.1	59136.4	22709.4	117049	23331.8	18326.6	29598.9	27759.7	9.80612	39707.1	40730.4	18097.4	35270.6	21106	31237.5	87121.3	14699.9	20727.8	0.632362	0.186166	1.25282	unchanged	--	--	--	--	--	--	--	--	--	HMDB0028902	Organic compounds	Organic acids and derivatives	Carboxylic acids and derivatives	Amino acids, peptides, and analogues	4414300	_
meta_178	Ala-Ala	Amino acid and Its metabolites	Small Peptide	C6H12N2O3	49991.7	53186.3	92612.4	54886.3	42234.5	86122.5	68296.7	80933.3	85770	47629.2	91438.6	102527	88048	41956.3	87815.1	41717.5	65269.5	113341	61316.5	83216.9	-0.231161	0.252788	1.17992	unchanged	C00993	Metabolic pathways(ko01100)	--	--	--	--	--	--	--	HMDB0028680	Organic compounds	Organic acids and derivatives	Carboxylic acids and derivatives	Amino acids, peptides, and analogues	5484352	1948-31-8
meta_204	Asn-Asn	Amino acid and Its metabolites	Small Peptide	C8H14N4O5	51252.5	63940.8	69306.5	41045.7	37901.7	67040.2	73160.1	55935.9	53352.7	103414	75274.4	62937.3	58028.9	36357.1	49101.6	77353.6	55016.5	64212	89809.6	44687.3	0.00838569	0.964202	0.152683	unchanged	--	--	--	--	--	--	--	--	--	HMDB0028726	Organic compounds	Organic acids and derivatives	Carboxylic acids and derivatives	Amino acids, peptides, and analogues	16122514	58471-52-6
meta_739	Ser-Glu	Amino acid and Its metabolites	Small Peptide	C8H14N2O6	52047.5	47945.4	15341.6	25529.2	49990.6	9.12373	41544.4	54804.7	54853.2	23411.7	41759	50198.7	24181.4	35042.7	72011.1	48798.6	10834.9	44763	24522.7	35089.6	-0.0833025	0.792029	0.289284	unchanged	--	--	--	--	--	--	--	--	--	HMDB0029038	Organic compounds	Organic acids and derivatives	Carboxylic acids and derivatives	Amino acids, peptides, and analogues	7023503	6403-16-3
meta_578	Lys-Asp	Amino acid and Its metabolites	Small Peptide	C10H19N3O5	54864.4	30994.2	56961	63926.8	35370	50945.6	45363.2	67792.7	18661.4	20600.3	41870	49194.3	9.33657	35691	40890	42258.5	42325.3	64934.9	50058.2	76362.6	0.00611846	0.982277	0.105657	unchanged	--	--	--	--	--	--	--	--	--	HMDB0028947	Organic compounds	Organic acids and derivatives	Carboxylic acids and derivatives	Amino acids, peptides, and analogues	6426943	20556-18-7
meta_399	Glu-Met	Amino acid and Its metabolites	Small Peptide	C10H18N2O5S	57856.6	30866.6	59983.3	83116.8	40605.7	87248.1	42646	54896.3	57089	58042.7	39717.4	17097.2	63929.9	65271.3	54539.6	54098.3	54552.5	40968	46075.8	43299.1	0.255222	0.208719	1.16625	unchanged	--	--	--	--	--	--	--	--	--	HMDB0028825	Organic compounds	Organic acids and derivatives	Carboxylic acids and derivatives	Amino acids, peptides, and analogues	6426949	4423-22-7
meta_577	Lys-Asn	Amino acid and Its metabolites	Small Peptide	C10H20N4O4	61588.5	214368	131227	89238.1	81830.9	89243.6	116627	119875	87444.6	136567	99427.2	37957.7	70688.3	75313.3	72085.8	58118.5	78453.2	154831	94263.2	33896.7	0.541446	0.0584386	1.60209	unchanged	--	--	--	--	--	--	--	--	--	HMDB0028946	Organic compounds	Organic acids and derivatives	Carboxylic acids and derivatives	Amino acids, peptides, and analogues	11219156	19908-06-6
meta_197	Arg-Asp	Amino acid and Its metabolites	Small Peptide	C10H19N5O5	61675.1	31826.3	36147.2	37211.7	30106.6	58008.5	50358.5	45417.4	45741.1	30469.7	52066.9	24812.3	42148.4	18403.8	53686.4	36585.3	30517.1	36498.9	36464.4	45611.4	0.180329	0.33496	0.917957	unchanged	--	--	--	--	--	--	--	--	--	HMDB0028705	Organic compounds	Organic acids and derivatives	Carboxylic acids and derivatives	Amino acids, peptides, and analogues	7009611	15706-88-4
meta_439	Hyp-Trp	Amino acid and Its metabolites	Small Peptide	C16H19N3O4	62505.6	60600.2	67419.4	70794.5	14196.2	52664.1	95096.9	71034.2	56396.6	52840.1	90341.5	51684.3	82419.6	48476.2	41809.5	34165	75663.1	74235.1	61719.7	42590.6	0.00105967	0.996081	0.0519636	unchanged	--	--	--	--	--	--	--	--	--	--	--	--	--	--	--	--
meta_701	Pro-Arg	Amino acid and Its metabolites	Small Peptide	C11H21N5O3	62745.3	88429.5	61336.7	63155	56339.6	61904.5	53666.3	105673	52472.1	59075.7	87644.1	87769.6	61784.7	73638.8	65174.2	53188.9	54156.2	76970.2	64839.6	68956.4	-0.0622747	0.663675	0.58663	unchanged	--	--	--	--	--	--	--	--	--	HMDB0029011	Organic compounds	Organic acids and derivatives	Carboxylic acids and derivatives	Amino acids, peptides, and analogues	9814075	_
meta_218	Asp-Phe	Amino acid and Its metabolites	Small Peptide	C13H16N2O5	64538.7	57158.2	34977.5	31257.6	7.68021	21788.5	26124.2	9.30713	37294.6	13251.5	9.80612	32353.8	30451.4	20814.9	22495.2	30257.9	20159.1	30588.5	23020.6	28852.9	0.261035	0.535303	0.68131	unchanged	--	--	--	--	--	--	--	--	--	HMDB0000706	Organic compounds	Organic acids and derivatives	Carboxylic acids and derivatives	Amino acids, peptides, and analogues	93078	13433-09-5
meta_806	Val-Tyr	Amino acid and Its metabolites	Small Peptide	C14H20N2O4	70695.1	91590	21301.4	8.77628	51396	41826.3	27279.2	61098.1	37576.2	9701.82	91648.2	52691.2	48834.5	88008.3	5773.43	57519.8	8.69689	24721.4	97420.7	51808.4	-0.329863	0.460734	0.725816	unchanged	--	--	--	--	--	--	--	--	--	HMDB0029139	Organic compounds	Organic acids and derivatives	Carboxylic acids and derivatives	Amino acids, peptides, and analogues	7009554	3061-91-4
meta_595	Met-Phe	Amino acid and Its metabolites	Small Peptide	C14H20N2O3S	75252.1	116894	69199.1	38228.3	122923	48962.6	53422.4	53004.9	12630.5	8390.14	77086.2	95945.3	48836.7	45935.5	7329.77	73792.6	16745.9	15007.9	156567	74974.9	-0.0317232	0.943986	0.0259378	unchanged	--	--	--	--	--	--	--	--	--	HMDB0028980	Organic compounds	Organic acids and derivatives	Carboxylic acids and derivatives	Amino acids, peptides, and analogues	100048	_
meta_402	Glu-Ser	Amino acid and Its metabolites	Small Peptide	C8H14N2O6	85114.4	85227.4	79515.2	64217.4	91722.4	68345.6	131253	9.30713	109473	42971.6	112072	107008	9.33657	56738	9.24514	46408.2	56655.6	99197	131710	56160	0.18646	0.622621	0.647665	unchanged	--	--	--	--	--	--	--	--	--	HMDB0028828	Organic compounds	Organic acids and derivatives	Carboxylic acids and derivatives	Amino acids, peptides, and analogues	6995653	5875-38-7
meta_438	Hyp-Thr	Amino acid and Its metabolites	Small Peptide	C9H16N2O5	86694.8	99419.8	149004	136847	128509	145714	99245.8	129504	148777	124130	117147	144530	158795	71423.2	109596	122657	142046	149954	138311	92485.7	0.0010412	0.993702	0.0823531	unchanged	--	--	--	--	--	--	--	--	--	--	--	--	--	--	--	--
meta_738	Ser-Gln	Amino acid and Its metabolites	Small Peptide	C8H15N3O5	87368.1	83901.4	103168	41937.7	58596.9	82296.7	84623	50035.2	74330.5	31130.6	28490.8	113582	44245.5	62693.2	38167	30030.1	83145.1	31339.5	48989	40424.6	0.420384	0.137386	1.50903	unchanged	--	--	--	--	--	--	--	--	--	HMDB0029037	Organic compounds	Organic acids and derivatives	Carboxylic acids and derivatives	Amino acids, peptides, and analogues	7016081	94421-66-6
meta_207	Asn-Glu	Amino acid and Its metabolites	Small Peptide	C9H15N3O6	87852.4	107891	122348	149464	130482	155035	122678	173424	190459	111218	202067	110576	114936	99306.4	124458	112352	144171	193451	75737.3	140391	0.0361259	0.838144	0.199931	unchanged	--	--	--	--	--	--	--	--	--	HMDB0028730	Organic compounds	Organic acids and derivatives	Carboxylic acids and derivatives	Amino acids, peptides, and analogues	7019991	20917-58-2
meta_690	Phe-Val	Amino acid and Its metabolites	Small Peptide	C14H20N2O3	92900	70943.7	34785.7	25756	64847.2	25937.9	63926.9	83632.3	19199.9	22861.1	60798.6	40965	53478.5	57998.8	28541	35422	14734.5	26918.8	62641.5	36936.8	0.27068	0.409215	0.766185	unchanged	--	--	--	--	--	--	--	--	--	HMDB0029008	Organic compounds	Organic acids and derivatives	Carboxylic acids and derivatives	Amino acids, peptides, and analogues	7359121	3918-90-9
meta_416	Glyc-Pro	Amino acid and Its metabolites	Small Peptide	C7H12N2O3	98809.1	58866.4	90867.7	109414	91997.5	96348.2	102535	83790.3	95735.7	93370.9	82124.8	125774	61241.5	79525.5	93800.8	100833	95646.7	73775.5	103452	86170.3	0.0306759	0.788664	0.360168	unchanged	--	--	--	--	--	--	--	--	--	--	--	--	--	--	--	--
meta_686	Phe-Lys	Amino acid and Its metabolites	Small Peptide	C15H23N3O3	99262.3	87219.6	50033.6	59780.8	56642.4	56040.7	48978.2	51089.3	47583.3	34412.5	80484.6	48762.1	55625.6	65716.8	40568	52278.9	54291.5	29991.5	63562.2	46153.6	0.137173	0.490206	0.732045	unchanged	--	--	--	--	--	--	--	--	--	HMDB0029000	Organic compounds	Organic acids and derivatives	Carboxylic acids and derivatives	Amino acids, peptides, and analogues	15607820	6456-72-0
meta_688	Phe-Thr/Thr-Phe	Amino acid and Its metabolites	Small Peptide	C13H18N2O4	100843	148600	99047.3	93351.8	68288.8	65953	57614.1	87151	73633.1	76995.9	131289	72866.8	52108.7	91669.9	51635.2	97191.7	59951.3	34989.3	97374.5	70619.8	0.198042	0.372835	0.77002	unchanged	--	--	--	--	--	--	--	--	--	HMDB0029005	Organic compounds	Organic acids and derivatives	Carboxylic acids and derivatives	Amino acids, peptides, and analogues	18218233	51352-44-4
meta_202	Arg-Met	Amino acid and Its metabolites	Small Peptide	C11H23N5O3S??	101693	138839	172318	266441	235230	257447	92172.6	70829.8	154238	172585	360273	48344.6	175834	169545	175265	138364	251670	248113	239219	213066	-0.281396	0.307015	0.914698	unchanged	--	--	--	--	--	--	--	--	--	HMDB0028715	Organic compounds	Organic acids and derivatives	Carboxylic acids and derivatives	Amino acids, peptides, and analogues	7019989	45243-23-0
meta_580	Lys-Ile	Amino acid and Its metabolites	Small Peptide	C12H25N3O3	104751	71785.7	104830	98741.1	120067	42925.8	182843	107466	152970	87878.9	215312	121327	232575	107201	108117	72861.4	88851	242025	146949	197435	-0.512689	0.0697904	1.68049	unchanged	--	--	--	--	--	--	--	--	--	HMDB0028954	Organic compounds	Organic acids and derivatives	Carboxylic acids and derivatives	Amino acids, peptides, and analogues	7010499	20556-13-2
meta_206	Asn-Gln	Amino acid and Its metabolites	Small Peptide	C9H16N4O5	105446	77171.9	55463.4	288058	154005	93435.7	72704.7	64394.9	58885.6	235314	180857	25698.9	89117	176528	182967	164327	75210	137773	96866.3	196118	-0.137607	0.705451	0.387921	unchanged	--	--	--	--	--	--	--	--	--	HMDB0028729	Organic compounds	Organic acids and derivatives	Carboxylic acids and derivatives	Amino acids, peptides, and analogues	446922	14608-83-4
meta_706	Pro-Glu-Val	Amino acid and Its metabolites	Small Peptide	C15H25N3O6	105889	245670	90802.1	80542.8	111275	91313.2	55804.6	286715	74630.5	62151.5	9.80612	8.84028	102510	120693	9.24514	59998.8	42736.2	9.75903	8.8629	8.7138	1.88588	0.00891543	2.25193	up	--	--	--	--	--	--	--	--	--	--	--	--	--	--	--	--
meta_799	Val-Gly	Amino acid and Its metabolites	Small Peptide	C7H14N2O3	107229	146889	66900.3	30517.4	92810	71507.9	94749	96468.7	165735	81063.3	82911.9	69839.8	84389.8	92256.6	89945	68607.4	77920.5	125827	100999	94008	0.105338	0.623886	0.537573	unchanged	--	--	--	--	--	--	--	--	--	HMDB0029127	Organic compounds	Organic acids and derivatives	Carboxylic acids and derivatives	Amino acids, peptides, and analogues	6993110	686-43-1
meta_685	Phe-Ile	Amino acid and Its metabolites	Small Peptide	C15H22N2O3	107810	162415	106821	31423.3	97069.7	52412.6	40704.9	88074.5	10.1316	12830	105744	77141.2	86237.3	74494.6	22159.8	65765.6	11160.5	21020.7	113394	54084.9	0.148369	0.732017	0.24448	unchanged	--	--	--	--	--	--	--	--	--	HMDB0028998	Organic compounds	Organic acids and derivatives	Carboxylic acids and derivatives	Amino acids, peptides, and analogues	7010565	22951-94-6
meta_187	Ala-Val	Amino acid and Its metabolites	Small Peptide	C8H16N2O3	108749	264424	175198	175700	99470.9	252737	242974	326380	171200	123975	344366	157109	144530	171226	204552	154606	133005	381420	260368	160626	-0.121822	0.646231	0.56395	unchanged	--	--	--	--	--	--	--	--	--	HMDB0028700	Organic compounds	Organic acids and derivatives	Carboxylic acids and derivatives	Amino acids, peptides, and analogues	96799	3303-45-5
meta_199	Arg-Gly/Gly-Arg	Amino acid and Its metabolites	Small Peptide	C8H17N5O3	108884	61997.6	56508.7	92274.8	80347.5	56596.3	112745	60008	53221.9	88660.9	59581	96581.7	86313.6	111589	104394	50238.5	92385.1	78291.2	71339.8	79174.6	-0.105731	0.540486	0.474216	unchanged	--	--	--	--	--	--	--	--	--	HMDB0028709	Organic compounds	Organic acids and derivatives	Carboxylic acids and derivatives	Amino acids, peptides, and analogues	142765	2418-67-9
meta_401	Glu-Pro	Amino acid and Its metabolites	Small Peptide	C10H16N2O5	111759	136573	128781	168832	26878.8	126102	93332	135575	116622	90149.7	138495	45004.2	116455	76500.8	94150.7	135682	30527.6	121413	120452	146643	0.146108	0.538952	0.454561	unchanged	--	--	--	--	--	--	--	--	--	HMDB0028827	Organic compounds	Organic acids and derivatives	Carboxylic acids and derivatives	Amino acids, peptides, and analogues	11218768	41745-47-5
meta_816	cyclo(gly-glu)	Amino acid and Its metabolites	Small Peptide	C7H10N2O4	114900	123092	105816	91822.3	82565.5	98591.1	137126	153307	199845	124072	139427	110745	144052	117101	103029	125440	132561	177643	122978	102078	-0.050567	0.739942	0.357143	unchanged	--	--	--	--	--	--	--	--	--	--	--	--	--	--	--	--
meta_409	Gly-Gly-Phe	Amino acid and Its metabolites	Small Peptide	C13H17N3O4	116950	56649.8	91169.5	41637.9	63979.3	86556.6	54834.4	102282	104583	98275.2	77017.3	46503.6	159764	51097.4	85870.3	127876	107763	90551.1	70983	35451.4	-0.0621452	0.808592	0.367308	unchanged	--	--	--	--	--	--	--	--	--	--	--	--	--	--	--	--
meta_200	Arg-Leu	Amino acid and Its metabolites	Small Peptide	C12H25N5O3	120553	179010	139105	138178	120809	134268	194856	141390	199006	111214	184529	128763	190636	124981	113081	110939	91402.2	139673	110007	109641	0.181465	0.241545	1.04616	unchanged	--	--	--	--	--	--	--	--	--	HMDB0028713	Organic compounds	Organic acids and derivatives	Carboxylic acids and derivatives	Amino acids, peptides, and analogues	6992563	1188-24-5
meta_743	Ser-Phe	Amino acid and Its metabolites	Small Peptide	C12H16N2O4	122133	119116	83630.7	50513.7	63719.3	27544.1	34839.9	107829	69128.9	27240.9	88896.3	109389	70458.4	143419	34096.7	90284	31812.9	18090	135045	68242.2	-0.162321	0.643209	0.484745	unchanged	--	--	--	--	--	--	--	--	--	HMDB0029046	Organic compounds	Organic acids and derivatives	Carboxylic acids and derivatives	Amino acids, peptides, and analogues	7009597	16875-28-8
meta_452	Ile-Leu/Leu-Leu	Amino acid and Its metabolites	Small Peptide	C12H24N2O3	131235	232291	331408	56969.7	358490	85793.2	79603.7	141115	41493.8	20343.7	161839	138302	62406.5	140086	17515.3	126447	25487.9	46018.3	204043	208394	0.38736	0.442385	0.75423	unchanged	--	--	--	--	--	--	--	--	--	HMDB0028911	Organic compounds	Organic acids and derivatives	Carboxylic acids and derivatives	Amino acids, peptides, and analogues	13817313	_
meta_586	Lys-Thr	Amino acid and Its metabolites	Small Peptide	C10H21N3O4	138657	136396	133363	149485	135565	122421	106060	148947	171356	120360	151270	129924	126662	130933	113643	103964	114650	137345	131750	91529.5	0.145754	0.115906	1.39691	unchanged	--	--	--	--	--	--	--	--	--	HMDB0028961	Organic compounds	Organic acids and derivatives	Carboxylic acids and derivatives	Amino acids, peptides, and analogues	7010718	97791-84-9
meta_403	Glu-Val	Amino acid and Its metabolites	Small Peptide	C10H18N2O5	142058	119011	89879.3	115473	59192.8	130188	71362.6	240928	172918	78094	306818	53998.1	105629	123990	91160.3	65568.8	72359.1	130983	98887	116140	0.064831	0.852783	0.0747112	unchanged	--	--	--	--	--	--	--	--	--	HMDB0028832	Organic compounds	Organic acids and derivatives	Carboxylic acids and derivatives	Amino acids, peptides, and analogues	6992567	5879-06-01
meta_181	Ala-Glu	Amino acid and Its metabolites	Small Peptide	C8H14N2O5	142388	165852	214603	166718	225151	239809	133837	181407	203277	165726	245384	148656	313087	138902	161885	163848	160222	295418	143140	201147	-0.100691	0.57855	0.625662	unchanged	--	--	--	--	--	--	--	--	--	HMDB0028686	Organic compounds	Organic acids and derivatives	Carboxylic acids and derivatives	Amino acids, peptides, and analogues	128841	13187-90-1
meta_681	Phe-Ala	Amino acid and Its metabolites	Small Peptide	C12H16N2O3	145588	159116	108807	116927	76572.3	215286	84717.9	122521	83384.1	68316.4	144504	119720	123022	90121.6	97375.2	113530	78878.2	139251	149872	110552	0.0177046	0.930264	0.0322779	unchanged	--	--	--	--	--	--	--	--	--	HMDB0028988	Organic compounds	Organic acids and derivatives	Carboxylic acids and derivatives	Amino acids, peptides, and analogues	5488196	3918-87-4
meta_213	Asp-Glu	Amino acid and Its metabolites	Small Peptide	C9H14N2O7	148945	256675	165160	269760	181706	230184	173592	336819	311054	158710	284148	151947	243100	157636	155057	152325	194860	240506	139292	214387	0.207694	0.276324	0.994028	unchanged	--	--	--	--	--	--	--	--	--	HMDB0028752	Organic compounds	Organic acids and derivatives	Carboxylic acids and derivatives	Amino acids, peptides, and analogues	4130574	_
meta_777	Trp-Pro	Amino acid and Its metabolites	Small Peptide	C16H19N3O3	150301	149286	64159.4	179810	96245	121351	130804	152353	83406.3	102782	152937	100296	150042	81639.7	150937	77594.1	95754.6	129607	192519	151753	-0.0603683	0.754134	0.325338	unchanged	--	--	--	--	--	--	--	--	--	HMDB0029091	Organic compounds	Organic acids and derivatives	Carboxylic acids and derivatives	Amino acids, peptides, and analogues	14409732	_
meta_448	Ile-Gln	Amino acid and Its metabolites	Small Peptide	C11H21N3O4	161981	182229	165711	114198	60289.1	160354	89814.8	129331	137400	65697.4	250322	174283	229178	264584	41778.8	124375	91409.6	68621.2	146433	60306.5	-0.195915	0.539207	0.688949	unchanged	--	--	--	--	--	--	--	--	--	HMDB0028905	Organic compounds	Organic acids and derivatives	Carboxylic acids and derivatives	Amino acids, peptides, and analogues	22935676	_
meta_782	Tyr-Leu	Amino acid and Its metabolites	Small Peptide	C15H22N2O4	166760	123117	103512	37429	93889.9	41544.2	55466.9	65415.3	58522.7	31759.7	223674	51337.4	52243.7	152676	18850.9	91456.9	58852.5	69507.4	116229	190769	-0.399705	0.340954	0.836395	unchanged	--	--	--	--	--	--	--	--	--	HMDB0029109	Organic compounds	Organic acids and derivatives	Carboxylic acids and derivatives	Amino acids, peptides, and analogues	4466134	_
meta_768	Thr-Ile/Thr-Leu	Amino acid and Its metabolites	Small Peptide	C10H20N2O4	176924	186426	92880.2	82889	111695	138107	64745.6	80623.6	64247.5	24528.6	166428	149437	133535	158016	52275.2	135870	70831.3	28060.2	112965	112023	-0.129878	0.667031	0.378624	unchanged	--	--	--	--	--	--	--	--	--	HMDB0029064	Organic compounds	Organic acids and derivatives	Carboxylic acids and derivatives	Amino acids, peptides, and analogues	57281443	129050-49-3
meta_781	Tyr-Gly	Amino acid and Its metabolites	Small Peptide	C11H14N2O4	186191	210987	183741	205006	102757	175652	162673	222107	114509	129747	258657	141619	155928	209606	152901	208594	157305	140674	144956	123489	-0.000306854	0.998482	0.142123	unchanged	--	--	--	--	--	--	--	--	--	--	--	--	--	--	--	--
meta_765	Thr-Arg	Amino acid and Its metabolites	Small Peptide	C10H21N5O4	199575	247978	210657	302511	182255	210977	164302	328476	267335	220675	179625	315628	322914	228201	290765	317396	222607	303746	192035	259549	-0.173153	0.229197	1.27115	unchanged	--	--	--	--	--	--	--	--	--	HMDB0029055	Organic compounds	Organic acids and derivatives	Carboxylic acids and derivatives	Amino acids, peptides, and analogues	7016110	13448-26-5
meta_397	Glu-Ile/Ile-Glu/Leu-Glu	Amino acid and Its metabolites	Small Peptide	C11H20N2O5	200948	203193	87069.7	143604	112197	91335.7	91630.4	201916	126784	77694.3	210467	145003	101344	124310	58611.7	133693	130162	92832.8	116850	114553	0.122213	0.601454	0.516509	unchanged	--	--	--	--	--	--	--	--	--	HMDB0028822	Organic compounds	Organic acids and derivatives	Carboxylic acids and derivatives	Amino acids, peptides, and analogues	9813855	5879-22-1
meta_566	Leu-Ala	Amino acid and Its metabolites	Small Peptide	C10H20N2O4	206064	307708	240358	111653	197815	177700	155584	239364	132794	122079	303891	184509	140113	216552	101656	208114	92774.1	141242	305882	160814	0.0273958	0.909037	0.00913287	unchanged	--	--	--	--	--	--	--	--	--	HMDB0028922	Organic compounds	Organic acids and derivatives	Carboxylic acids and derivatives	Amino acids, peptides, and analogues	81721	7298-84-2
meta_214	Asp-Gly	Amino acid and Its metabolites	Small Peptide	C6H10N2O5	208776	167533	155949	208517	188928	205149	169432	206122	241707	140767	280845	129501	183449	171145	185904	232782	222737	313821	184194	149580	-0.117824	0.447765	0.692625	unchanged	--	--	--	--	--	--	--	--	--	HMDB0028753	Organic compounds	Organic acids and derivatives	Carboxylic acids and derivatives	Amino acids, peptides, and analogues	302429	_
meta_184	Ala-Phe	Amino acid and Its metabolites	Small Peptide	C12H16N2O3	214790	279758	348054	322339	191759	383091	292091	364108	285937	211484	330829	313098	283270	148769	289192	305142	262529	431992	361492	284333	-0.0573024	0.711229	0.464091	unchanged	--	--	--	--	--	--	--	--	--	HMDB0028694	Organic compounds	Organic acids and derivatives	Carboxylic acids and derivatives	Amino acids, peptides, and analogues	96814	3061-90-3
meta_211	Asn-Met	Amino acid and Its metabolites	Small Peptide	C9H17N3O4S	219995	259886	249100	182679	103564	131812	238390	267392	160857	8.72641	311860	235797	297244	336606	385959	127762	81555.1	240356	85927.8	99162.5	-0.280042	0.398811	0.948195	unchanged	--	--	--	--	--	--	--	--	--	HMDB0028737	Organic compounds	Organic acids and derivatives	Carboxylic acids and derivatives	Amino acids, peptides, and analogues	18218183	_
meta_456	Ile-Thr/Leu-Thr	Amino acid and Its metabolites	Small Peptide	C10H20N2O4	221828	92218.1	171340	116072	143706	202508	93178.4	116882	103483	95988	226114	119910	104901	217735	88458.1	62949.2	131099	99678.2	280631	102243	-0.0791247	0.782436	0.235537	unchanged	--	--	--	--	--	--	--	--	--	HMDB0028917	Organic compounds	Organic acids and derivatives	Carboxylic acids and derivatives	Amino acids, peptides, and analogues	18218220	_
meta_683	Phe-His	Amino acid and Its metabolites	Small Peptide	C15H18N4O3	223556	213970	89682.1	152170	139426	133565	49331.6	61996.8	65890.4	240320	167379	22451.8	58047.2	143794	108731	108996	156191	59719.5	75464.7	159335	0.369865	0.275629	1.07389	unchanged	--	--	--	--	--	--	--	--	--	HMDB0028997	Organic compounds	Organic acids and derivatives	Carboxylic acids and derivatives	Amino acids, peptides, and analogues	9966159	33367-37-2
meta_430	His-Pro	Amino acid and Its metabolites	Small Peptide	C11H16N4O3	244229	300587	244858	8.77628	7.68021	242250	264425	9.30713	289290	8.72641	9.80612	8.84028	108946	266631	240110	145876	8.69689	9.75903	268625	183856	0.385232	0.522134	0.667527	unchanged	--	--	--	--	--	--	--	--	--	HMDB0028893	Organic compounds	Organic acids and derivatives	Carboxylic acids and derivatives	Amino acids, peptides, and analogues	152322	20930-58-9
meta_583	Lys-Phe	Amino acid and Its metabolites	Small Peptide	C15H23N3O3	245368	320210	162047	174155	180251	113541	240996	271461	414524	228834	342490	184552	233577	435997	559308	150589	162598	223118	112679	152503	-0.121172	0.705588	0.456303	unchanged	--	--	--	--	--	--	--	--	--	HMDB0028958	Organic compounds	Organic acids and derivatives	Carboxylic acids and derivatives	Amino acids, peptides, and analogues	151410	6235-35-4
meta_308	Cyclo(Ala-Pro)	Amino acid and Its metabolites	Small Peptide	C8H12N2O2	252461	278027	92676.1	240575	29576.9	132525	89166	145226	126725	93202	325044	83553.5	165946	191558	287799	110039	115163	104260	149683	140216	-0.176911	0.601362	0.584039	unchanged	--	--	--	--	--	--	--	--	--	--	--	--	--	--	--	--
meta_394	Glu-Gln/γ-Glu-Gln	Amino acid and Its metabolites	Small Peptide	C10H17N3O6	257290	275279	264938	184010	206025	301545	235310	258169	357930	175013	246625	222764	264253	244614	204320	217873	219007	235752	224193	227580	0.124845	0.278928	1.0795	unchanged	--	--	--	--	--	--	--	--	--	HMDB0028817	Organic compounds	Organic acids and derivatives	Carboxylic acids and derivatives	Amino acids, peptides, and analogues	10171586	26848-14-6
meta_410	Gly-His	Amino acid and Its metabolites	Small Peptide	C8H12N4O3	270491	201278	299820	378356	286919	311047	378861	359445	257725	166893	323131	383098	350107	249068	411068	261219	289974	486025	424612	245519	-0.234174	0.154758	1.36478	unchanged	--	--	--	--	--	--	--	--	--	HMDB0028843	Organic compounds	Organic acids and derivatives	Carboxylic acids and derivatives	Amino acids, peptides, and analogues	417360	_
meta_179	Ala-Arg	Amino acid and Its metabolites	Small Peptide	C9H19N5O3	281432	436403	516582	259407	238657	792540	366065	313519	389891	307162	248664	366144	232847	242233	369326	196781	202110	700731	337513	215581	0.326277	0.280398	0.962565	unchanged	--	--	--	--	--	--	--	--	--	HMDB0028681	Organic compounds	Organic acids and derivatives	Carboxylic acids and derivatives	Amino acids, peptides, and analogues	446132	16709-12-9
meta_431	His-Val	Amino acid and Its metabolites	Small Peptide	C11H18N4O3	300010	228711	245452	303072	297090	301763	342673	352740	596389	334809	406941	368056	345102	279282	396500	303935	168605	328040	388354	205618	0.0498972	0.78767	0.16322	unchanged	--	--	--	--	--	--	--	--	--	HMDB0028898	Organic compounds	Organic acids and derivatives	Carboxylic acids and derivatives	Amino acids, peptides, and analogues	7021870	76019-15-3
meta_400	Glu-Phe/Phe-Glu	Amino acid and Its metabolites	Small Peptide	C14H18N2O5	327083	368320	339074	249167	221396	211797	216411	295731	119525	145723	356787	281248	245639	343628	199950	293591	189580	173679	386198	206849	-0.102105	0.612925	0.582645	unchanged	--	--	--	--	--	--	--	--	--	HMDB0029156	Organic compounds	Organic acids and derivatives	Carboxylic acids and derivatives	Amino acids, peptides, and analogues	18653118	20556-22-3
meta_396	Glu-His	Amino acid and Its metabolites	Small Peptide	C11H16N4O5	327847	452916	301085	374417	288235	360086	383367	341604	831802	444179	499867	311045	527586	522322	504587	462660	261289	649421	480279	495529	-0.199559	0.331806	0.956123	unchanged	--	--	--	--	--	--	--	--	--	HMDB0028821	Organic compounds	Organic acids and derivatives	Carboxylic acids and derivatives	Amino acids, peptides, and analogues	9921875	21435-29-0
meta_594	Met-Gln	Amino acid and Its metabolites	Small Peptide	C10H19N3O4S	346634	304366	224412	194178	275809	314578	290313	387564	418811	269950	448239	445369	459736	449706	673168	425924	205806	310529	312901	316674	-0.419523	0.0425973	2.02793	down	--	--	--	--	--	--	--	--	--	HMDB0028971	Organic compounds	Organic acids and derivatives	Carboxylic acids and derivatives	Amino acids, peptides, and analogues	22935677	_
meta_708	Pro-Lys	Amino acid and Its metabolites	Small Peptide	C11H21N3O3	361859	388136	214917	288579	376376	506395	411892	516554	473840	522566	293690	116746	414041	613627	405035	217666	315529	340984	338243	270166	0.288205	0.181305	1.21786	unchanged	--	--	--	--	--	--	--	--	--	HMDB0029022	Organic compounds	Organic acids and derivatives	Carboxylic acids and derivatives	Amino acids, peptides, and analogues	13653495	_
meta_451	Ile-Ile	Amino acid and Its metabolites	Small Peptide	C12H24N2O3	370297	504870	221691	71367.4	258476	177724	93173.6	234218	97474.5	59518.2	344960	194698	184265	414097	53293.7	158510	32748.2	86372.4	300703	163386	0.111816	0.799114	0.21544	unchanged	--	--	--	--	--	--	--	--	--	HMDB0028910	Organic compounds	Organic acids and derivatives	Carboxylic acids and derivatives	Amino acids, peptides, and analogues	13879965	_
meta_783	Tyr-Pro	Amino acid and Its metabolites	Small Peptide	C14H18N2O4??	387228	412175	288038	499827	257760	377776	399866	689358	229913	296727	641977	503181	413488	277088	268113	383194	361904	376319	519649	323616	-0.0839013	0.689436	0.506457	unchanged	--	--	--	--	--	--	--	--	--	HMDB0029113	Organic compounds	Organic acids and derivatives	Carboxylic acids and derivatives	Amino acids, peptides, and analogues	13055260	_
meta_584	Lys-Pro	Amino acid and Its metabolites	Small Peptide	C11H21N3O3	398676	577261	474128	605847	477494	467381	510244	612327	497494	447314	630607	450674	529283	482741	438770	573357	649372	561593	511067	252649	-0.00339593	0.977861	0.0952409	unchanged	--	--	--	--	--	--	--	--	--	HMDB0028959	Organic compounds	Organic acids and derivatives	Carboxylic acids and derivatives	Amino acids, peptides, and analogues	171204	52766-27-5
meta_312	Cys-Gly	Amino acid and Its metabolites	Small Peptide	C5H10N2O3S	420316	291291	334407	1.18662e+06	904248	412741	270096	311940	471041	397622	570591	154857	425152	306227	364003	377953	314909	469234	363370	334351	0.442063	0.219378	1.24971	unchanged	C01419	Metabolic pathways(ko01100);;Glutathione metabolism(ko00480)	--	--	--	--	--	--	--	HMDB0000078	Organic compounds	Organic acids and derivatives	Carboxylic acids and derivatives	Amino acids, peptides, and analogues	439498	19246-18-5
meta_411	Gly-Ile	Amino acid and Its metabolites	Small Peptide	C8H16N2O3	428164	502365	352853	524724	384327	438274	495591	563393	240828	231961	566815	307696	456474	337187	347558	471276	370496	296638	321030	224605	0.170006	0.349194	0.818626	unchanged	--	--	--	--	--	--	--	--	--	HMDB0028844	Organic compounds	Organic acids and derivatives	Carboxylic acids and derivatives	Amino acids, peptides, and analogues	259613	_
meta_797	Val-Asp	Amino acid and Its metabolites	Small Peptide	C9H16N2O5	431349	377232	197715	316051	278797	210489	211765	429428	346256	181353	350408	254605	428565	205734	215592	497913	334779	249194	255256	175977	0.00601957	0.9782	0.00496409	unchanged	--	--	--	--	--	--	--	--	--	HMDB0029123	Organic compounds	Organic acids and derivatives	Carboxylic acids and derivatives	Amino acids, peptides, and analogues	7009608	20556-16-5
meta_585	Lys-Ser	Amino acid and Its metabolites	Small Peptide	C9H19N3O4	435970	426802	476725	374534	474380	368090	392202	557397	395044	305512	398025	475498	491155	506125	431771	490434	439698	446204	455062	412678	-0.11213	0.195804	1.28349	unchanged	--	--	--	--	--	--	--	--	--	HMDB0028960	Organic compounds	Organic acids and derivatives	Carboxylic acids and derivatives	Amino acids, peptides, and analogues	151428	6665-19-6
meta_568	Leu-Asp	Amino acid and Its metabolites	Small Peptide	C10H18N2O5	466731	402354	484430	448133	384405	551904	419762	594614	412790	322289	722576	387217	599894	417299	511287	535983	488158	536776	628852	370370	-0.212187	0.120324	1.59363	unchanged	--	--	--	--	--	--	--	--	--	HMDB0028925	Organic compounds	Organic acids and derivatives	Carboxylic acids and derivatives	Amino acids, peptides, and analogues	3328705	_
meta_802	Val-Ile/Val-Leu	Amino acid and Its metabolites	Small Peptide	C11H22N2O3	469989	417449	258898	113287	244458	160992	194730	271591	210253	61406.6	474365	331869	231212	595422	42224.7	243144	68489.3	60370.3	620542	368114	-0.337186	0.433066	0.725974	unchanged	--	--	--	--	--	--	--	--	--	HMDB0029130	Organic compounds	Organic acids and derivatives	Carboxylic acids and derivatives	Amino acids, peptides, and analogues	7010531	20556-14-3
meta_570	Leu-Gly	Amino acid and Its metabolites	Small Peptide	C8H16N2O3	471426	531537	446528	578265	422868	421083	368695	689020	277802	327336	619545	491121	502975	452716	393746	466255	475824	353405	409034	269202	0.0324121	0.838814	0.0543919	unchanged	--	--	--	--	--	--	--	--	--	HMDB0028929	Organic compounds	Organic acids and derivatives	Carboxylic acids and derivatives	Amino acids, peptides, and analogues	79070	_
meta_398	Glu-Leu	Amino acid and Its metabolites	Small Peptide	C11H20N2O5	473904	417741	423055	491501	242005	455953	340207	904605	476331	304291	1.23435e+06	280372	497953	455738	500654	327718	292007	339148	384307	497134	-0.0864693	0.792788	0.403694	unchanged	--	--	--	--	--	--	--	--	--	HMDB0028823	Organic compounds	Organic acids and derivatives	Carboxylic acids and derivatives	Amino acids, peptides, and analogues	9856500	5969-52-8
meta_313	Cys-Pro	Amino acid and Its metabolites	Small Peptide	C8H14N2O3S	477838	566683	444262	514839	634443	657777	492081	402312	444038	494063	378761	356870	383139	626303	401763	428550	355811	407621	396508	423305	0.302382	0.0150342	2.24692	up	--	--	--	--	--	--	--	--	--	HMDB0028783	Organic compounds	Organic acids and derivatives	Carboxylic acids and derivatives	Amino acids, peptides, and analogues	12774420	_
meta_314	Cysteine-glutathione disulfide	Amino acid and Its metabolites	Small Peptide	C13H22N4O8S2	481973	561185	294491	415683	430928	196404	574250	543486	669288	519329	463455	236045	199822	478386	230725	299641	374863	428375	277789	285810	0.517214	0.0198767	2.15386	up	--	--	--	--	--	--	--	--	--	HMDB0000656	Organic compounds	Organic acids and derivatives	Carboxylic acids and derivatives	Amino acids, peptides, and analogues	53477713	13081-14-6
meta_208	Asn-Hyp	Amino acid and Its metabolites	Small Peptide	C9H15N3O5	500593	361759	217874	350187	560384	274062	347694	606543	325294	242295	298515	247029	582173	344336	355190	387959	191035	335799	298051	319760	0.17254	0.434516	0.703457	unchanged	--	--	--	--	--	--	--	--	--	HMDB0028732	Organic compounds	Organic acids and derivatives	Carboxylic acids and derivatives	Amino acids, peptides, and analogues	61157688	844640-50-2
meta_704	Pro-Gln	Amino acid and Its metabolites	Small Peptide	C10H17N3O4	521540	519467	318504	110518	197226	277055	240289	547410	10.1316	295774	360843	151386	245500	495420	262202	75039	129989	158015	128743	86425	0.532306	0.209266	1.03558	unchanged	--	--	--	--	--	--	--	--	--	HMDB0029015	Organic compounds	Organic acids and derivatives	Carboxylic acids and derivatives	Amino acids, peptides, and analogues	23170895	_
meta_742	Ser-Lys	Amino acid and Its metabolites	Small Peptide	C9H19N3O4	527675	546353	512726	500006	480775	445536	525760	526634	320790	412448	546665	448845	489119	507066	312485	477081	610281	508941	523365	464774	-0.0267834	0.787264	0.172756	unchanged	--	--	--	--	--	--	--	--	--	HMDB0029044	Organic compounds	Organic acids and derivatives	Carboxylic acids and derivatives	Amino acids, peptides, and analogues	16122513	22677-61-8
meta_707	Pro-Leu	Amino acid and Its metabolites	Small Peptide	C11H20N2O3	533490	693638	430479	615922	386354	534450	633380	1.0281e+06	410509	487878	954663	801688	590090	414862	453107	654335	502651	469026	915895	582581	-0.139618	0.503302	0.769844	unchanged	--	--	--	--	--	--	--	--	--	--	--	--	--	--	--	--
meta_798	Val-Glu	Amino acid and Its metabolites	Small Peptide	C10H18N2O5	586725	443133	368813	441240	246455	442119	331297	926059	576604	290812	1.36178e+06	409439	395928	551889	491819	263873	321425	436464	457347	588208	-0.181797	0.596895	0.607658	unchanged	--	--	--	--	--	--	--	--	--	HMDB0029126	Organic compounds	Organic acids and derivatives	Carboxylic acids and derivatives	Amino acids, peptides, and analogues	7009623	3062-07-05
meta_582	Lys-Met	Amino acid and Its metabolites	Small Peptide	C11H23N3O3S	592961	363600	306636	494927	488297	318292	647718	587864	478380	171550	661050	815736	983387	808275	888371	546030	603150	593724	397309	349447	-0.578712	0.015415	2.18853	down	--	--	--	--	--	--	--	--	--	HMDB0028957	Organic compounds	Organic acids and derivatives	Carboxylic acids and derivatives	Amino acids, peptides, and analogues	7016114	97729-52-7
meta_6	(5-L-Glutamyl)-L-Amino Acid	Amino acid and Its metabolites	Small Peptide	C8H14N2O5	615267	546303	703920	550343	415533	883667	606126	980434	923564	560410	976726	437194	837164	556530	562300	586528	640288	876766	665073	738039	-0.0192281	0.91044	0.201134	unchanged	C03740	Metabolic pathways(ko01100);;Glutathione metabolism(ko00480)	--	--	--	--	--	--	--	--	--	--	--	--	--	--
meta_780	Tyr-Ala	Amino acid and Its metabolites	Small Peptide	C12H16N2O4	636901	1.09719e+06	661987	353522	590422	549771	508844	655237	379614	233850	639703	678034	425997	577182	375411	532592	283201	429953	983251	536963	0.0531659	0.834704	0.168606	unchanged	--	--	--	--	--	--	--	--	--	HMDB0029098	Organic compounds	Organic acids and derivatives	Carboxylic acids and derivatives	Amino acids, peptides, and analogues	4078684	_
meta_188	Ala-gln	Amino acid and Its metabolites	Small Peptide	C8H15N3O4	637990	8.99426	1.28672e+06	541973	683899	1.48565e+06	441939	9.30713	1.07671e+06	1.48792e+06	1.29503e+06	938671	1.25798e+06	856840	1.43474e+06	661972	1.1358e+06	2.4374e+06	474450	941414	-0.581191	0.139001	1.44131	unchanged	--	--	--	--	--	--	--	--	--	HMDB0028685	Organic compounds	Organic acids and derivatives	Carboxylic acids and derivatives	Amino acids, peptides, and analogues	123935	39537-23-0
meta_709	Pro-Ser	Amino acid and Its metabolites	Small Peptide	C8H14N2O4	667715	525457	626507	925078	513621	988707	394968	508064	722626	699522	912023	377153	756230	629188	598159	522805	787490	676315	503331	641026	0.0374804	0.828991	0.21808	unchanged	--	--	--	--	--	--	--	--	--	HMDB0029026	Organic compounds	Organic acids and derivatives	Carboxylic acids and derivatives	Amino acids, peptides, and analogues	18218236	_
meta_744	Ser-Pro	Amino acid and Its metabolites	Small Peptide	C8H14N2O4	708764	540293	703553	707735	648150	806631	562691	423090	492776	573726	772378	565266	569644	818402	425965	332399	860660	503214	803362	622747	-0.0247296	0.877681	0.00534677	unchanged	--	--	--	--	--	--	--	--	--	HMDB0029047	Organic compounds	Organic acids and derivatives	Carboxylic acids and derivatives	Amino acids, peptides, and analogues	4369021	23827-93-2
meta_805	Val-Thr	Amino acid and Its metabolites	Small Peptide	C9H18N2O4	746265	833223	456359	846403	1.10262e+06	978275	697690	490210	468941	630423	386596	531470	365497	881288	551746	545124	573190	414148	594759	532317	0.431493	0.0395771	2.05548	up	--	--	--	--	--	--	--	--	--	HMDB0029137	Organic compounds	Organic acids and derivatives	Carboxylic acids and derivatives	Amino acids, peptides, and analogues	_	72636-02-3
meta_587	Lys-Val	Amino acid and Its metabolites	Small Peptide	C11H23N3O3	899750	976389	713462	969767	704859	834378	853698	982068	728010	666883	1.03386e+06	609802	742284	723402	720554	740747	530287	849188	1.04974e+06	683026	0.116539	0.338336	0.820399	unchanged	--	--	--	--	--	--	--	--	--	HMDB0028964	Organic compounds	Organic acids and derivatives	Carboxylic acids and derivatives	Amino acids, peptides, and analogues	6992341	20556-11-0
meta_710	Proline-Hydroxyproline	Amino acid and Its metabolites	Small Peptide	C10H16N2O4	972464	1.16679e+06	672257	1.09697e+06	828123	861010	954872	1.4556e+06	216369	752313	1.31274e+06	1.06326e+06	1.15621e+06	430523	595088	642152	900863	912519	623350	957706	0.0627968	0.782903	0.185607	unchanged	--	--	--	--	--	--	--	--	--	HMDB0006695	Organic compounds	Organic acids and derivatives	Carboxylic acids and derivatives	Amino acids, peptides, and analogues	11902892	18684-24-7
meta_592	Met-Arg	Amino acid and Its metabolites	Small Peptide	C11H23N5O3S	1.14158e+06	519946	1.56707e+06	1.08928e+06	1.17342e+06	1.60582e+06	665525	1.08809e+06	1.09962e+06	407058	1.20175e+06	482508	1.25046e+06	723864	1.14767e+06	709787	1.75585e+06	1.27034e+06	1.40533e+06	800612	-0.0534274	0.826911	0.145794	unchanged	--	--	--	--	--	--	--	--	--	HMDB0028967	Organic compounds	Organic acids and derivatives	Carboxylic acids and derivatives	Amino acids, peptides, and analogues	9922535	_
meta_440	Hyp-Val	Amino acid and Its metabolites	Small Peptide	C10H18N2O4	1.30001e+06	1.23796e+06	890763	944192	1.04904e+06	806781	1.3152e+06	488667	444948	634324	1.15893e+06	565793	1.22638e+06	1.19568e+06	774311	749415	701588	954202	646093	668636	0.076546	0.718366	0.390914	unchanged	--	--	--	--	--	--	--	--	--	--	--	--	--	--	--	--
meta_450	Ile-His	Amino acid and Its metabolites	Small Peptide	C12H20N4O3	1.39203e+06	886607	1.02988e+06	1.03846e+06	1.04627e+06	2.02982e+06	982622	1.40878e+06	1.43081e+06	1.1355e+06	1.06706e+06	1.26415e+06	1.35096e+06	1.05209e+06	1.72237e+06	715379	1.02257e+06	1.70597e+06	1.45573e+06	1.08932e+06	-0.00753163	0.96542	0.095633	unchanged	--	--	--	--	--	--	--	--	--	HMDB0028909	Organic compounds	Organic acids and derivatives	Carboxylic acids and derivatives	Amino acids, peptides, and analogues	18218219	_
meta_703	Pro-Asp	Amino acid and Its metabolites	Small Peptide	C9H14N2O5	1.62085e+06	1.59263e+06	1.54863e+06	1.59197e+06	979303	1.58587e+06	1.64412e+06	1.73591e+06	1.76108e+06	1.6467e+06	1.86705e+06	1.23583e+06	1.77276e+06	1.44014e+06	1.52362e+06	1.70432e+06	1.46842e+06	2.00431e+06	1.35108e+06	1.42449e+06	-0.007782	0.935825	0.232453	unchanged	--	--	--	--	--	--	--	--	--	HMDB0029013	Organic compounds	Organic acids and derivatives	Carboxylic acids and derivatives	Amino acids, peptides, and analogues	3838871	_
meta_395	Glu-Gly	Amino acid and Its metabolites	Small Peptide	C7H12N2O5	1.78163e+06	1.7776e+06	1.65158e+06	2.06111e+06	1.94444e+06	1.87423e+06	1.44762e+06	1.6191e+06	2.39728e+06	1.51785e+06	2.238e+06	1.14018e+06	1.68747e+06	1.82907e+06	1.75115e+06	1.74297e+06	1.56655e+06	1.80985e+06	1.54577e+06	1.33535e+06	0.118585	0.285212	1.02835	unchanged	--	--	--	--	--	--	--	--	--	HMDB0028819	Organic compounds	Organic acids and derivatives	Carboxylic acids and derivatives	Amino acids, peptides, and analogues	6427052	13716-89-7
meta_795	Val-Ala	Amino acid and Its metabolites	Small Peptide	C8H16N2O3	1.86851e+06	2.1571e+06	1.64678e+06	2.03015e+06	1.992e+06	2.21983e+06	2.82779e+06	1.91674e+06	2.22627e+06	2.42648e+06	1.87371e+06	2.73987e+06	2.10655e+06	2.82212e+06	1.79833e+06	2.43734e+06	1.87073e+06	2.84856e+06	2.73552e+06	2.64399e+06	-0.163963	0.152857	1.25692	unchanged	--	--	--	--	--	--	--	--	--	HMDB0029120	Organic compounds	Organic acids and derivatives	Carboxylic acids and derivatives	Amino acids, peptides, and analogues	6992637	27493-61-4
meta_700	Pro-Ala	Amino acid and Its metabolites	Small Peptide	C8H14N2O3	2.0585e+06	3.79005e+06	1.12659e+06	976203	853528	1.33709e+06	985371	2.51355e+06	1.41113e+06	1.45608e+06	1.51346e+06	853156	1.4922e+06	3.12001e+06	1.29637e+06	983869	883061	1.0625e+06	734136	821431	0.371524	0.318315	0.853944	unchanged	--	--	--	--	--	--	--	--	--	HMDB0029010	Organic compounds	Organic acids and derivatives	Carboxylic acids and derivatives	Amino acids, peptides, and analogues	418041	_
meta_579	Lys-Gly	Amino acid and Its metabolites	Small Peptide	C8H17N3O3	2.28524e+06	1.89508e+06	1.9122e+06	2.25322e+06	2.24742e+06	2.41786e+06	2.15341e+06	2.13745e+06	2.23525e+06	1.8202e+06	2.39528e+06	2.04808e+06	2.28053e+06	1.78338e+06	2.23258e+06	2.22371e+06	2.25788e+06	2.35191e+06	2.02558e+06	2.01551e+06	-0.0172636	0.768261	0.192514	unchanged	--	--	--	--	--	--	--	--	--	HMDB0028951	Organic compounds	Organic acids and derivatives	Carboxylic acids and derivatives	Amino acids, peptides, and analogues	7022320	7563-03-03
meta_185	Ala-Pro	Amino acid and Its metabolites	Small Peptide	C8H14N2O3	2.72525e+06	2.41181e+06	992088	1.5433e+06	1.08738e+06	1.26242e+06	1.21125e+06	1.63258e+06	1.63449e+06	2.0305e+06	2.05887e+06	2.46064e+06	1.15456e+06	3.16492e+06	2.98975e+06	1.53294e+06	1.8492e+06	2.14394e+06	1.60195e+06	1.63252e+06	-0.316714	0.15657	1.35291	unchanged	--	--	--	--	--	--	--	--	--	HMDB0028695	Organic compounds	Organic acids and derivatives	Carboxylic acids and derivatives	Amino acids, peptides, and analogues	83525	13485-59-1
meta_702	Pro-Asn	Amino acid and Its metabolites	Small Peptide	C9H15N3O4	2.89963e+06	1.62574e+06	2.30215e+06	2.7725e+06	5.41622e+06	3.41978e+06	2.98005e+06	2.97023e+06	2.52797e+06	2.24215e+06	2.82951e+06	3.7602e+06	4.40567e+06	3.16045e+06	3.6543e+06	3.99857e+06	3.79471e+06	3.2331e+06	3.23927e+06	2.47799e+06	-0.245029	0.163602	1.23879	unchanged	--	--	--	--	--	--	--	--	--	HMDB0029012	Organic compounds	Organic acids and derivatives	Carboxylic acids and derivatives	Amino acids, peptides, and analogues	18464218	_
meta_576	Lys-Ala	Amino acid and Its metabolites	Small Peptide	C9H19N3O3	2.97516e+06	3.38434e+06	2.04414e+06	2.75452e+06	2.03028e+06	2.81783e+06	2.25489e+06	3.02866e+06	1.63905e+06	2.00007e+06	1.94325e+06	1.53891e+06	1.78604e+06	1.59858e+06	1.23693e+06	1.46475e+06	1.28538e+06	1.905e+06	2.3807e+06	2.21311e+06	0.522665	0.00308604	2.55087	up	--	--	--	--	--	--	--	--	--	HMDB0028944	Organic compounds	Organic acids and derivatives	Carboxylic acids and derivatives	Amino acids, peptides, and analogues	7010504	17043-71-9
meta_455	Ile-Ser	Amino acid and Its metabolites	Small Peptide	C9H18N2O4	4.11092e+06	7.18292e+06	2.66344e+06	3.47078e+06	2.72283e+06	3.67483e+06	4.1645e+06	6.21651e+06	2.04366e+06	3.26184e+06	3.17283e+06	2.56089e+06	2.74405e+06	2.8642e+06	2.08305e+06	3.16863e+06	1.5979e+06	1.8166e+06	3.5689e+06	4.42723e+06	0.496653	0.0655389	1.66205	unchanged	--	--	--	--	--	--	--	--	--	HMDB0028916	Organic compounds	Organic acids and derivatives	Carboxylic acids and derivatives	Amino acids, peptides, and analogues	14426033	_
meta_705	Pro-Glu	Amino acid and Its metabolites	Small Peptide	C10H16N2O5	5.55802e+06	1.02224e+07	3.5369e+06	4.31855e+06	9.14296e+06	4.32078e+06	5.33065e+06	5.15536e+06	4.83484e+06	4.44521e+06	7.04569e+06	2.48398e+06	7.61493e+06	8.366e+06	4.14048e+06	1.47328e+07	2.66946e+06	3.99413e+06	2.74555e+06	5.56318e+06	-0.061841	0.859037	0.191161	unchanged	--	--	--	--	--	--	--	--	--	HMDB0029016	Organic compounds	Organic acids and derivatives	Carboxylic acids and derivatives	Amino acids, peptides, and analogues	3563697	_
meta_745	Ser-Val	Amino acid and Its metabolites	Small Peptide	C8H16N2O4	1.32551e+07	1.17255e+07	1.24699e+07	1.6009e+07	1.42761e+07	1.20028e+07	9.76214e+06	1.15095e+07	1.87829e+07	1.01511e+07	1.65246e+07	6.56435e+06	1.18462e+07	1.40091e+07	1.34263e+07	1.27612e+07	1.11782e+07	1.36141e+07	1.21369e+07	9.5123e+06	0.0960617	0.501212	0.668847	unchanged	--	--	--	--	--	--	--	--	--	HMDB0029052	Organic compounds	Organic acids and derivatives	Carboxylic acids and derivatives	Amino acids, peptides, and analogues	7020158	51782-06-0
meta_407	Gly-Gln	Amino acid and Its metabolites	Small Peptide	C7H13N3O4	1.43797e+07	1.29224e+07	1.21797e+07	1.07787e+07	1.36109e+07	1.45555e+07	1.2086e+07	1.43291e+07	1.26657e+07	1.23546e+07	1.46831e+07	1.61589e+07	1.53136e+07	1.31103e+07	1.2828e+07	1.41009e+07	1.36074e+07	1.33128e+07	1.40325e+07	1.12482e+07	-0.0918163	0.159575	1.40703	unchanged	--	--	--	--	--	--	--	--	--	HMDB0028839	Organic compounds	Organic acids and derivatives	Carboxylic acids and derivatives	Amino acids, peptides, and analogues	597739	_
meta_413	Gly-Lys	Amino acid and Its metabolites	Small Peptide	C8H17N3O3	1.59191e+07	1.58038e+07	1.79996e+07	1.23779e+07	1.59084e+07	1.84736e+07	1.78485e+07	1.8369e+07	1.59096e+07	1.28726e+07	1.43276e+07	1.71264e+07	2.05858e+07	1.4971e+07	1.7012e+07	2.09044e+07	1.86249e+07	1.88334e+07	1.73639e+07	1.7458e+07	-0.134065	0.117677	1.45633	unchanged	--	--	--	--	--	--	--	--	--	HMDB0028846	Organic compounds	Organic acids and derivatives	Carboxylic acids and derivatives	Amino acids, peptides, and analogues	306144	_
meta_405	Glutathione Reducedform	Amino acid and Its metabolites	Small Peptide	C10H17N3O6S	2.79714e+07	2.52824e+07	1.56675e+07	2.11803e+07	1.01207e+07	2.3418e+07	2.34477e+07	2.70742e+07	3.74373e+07	1.72579e+07	3.62128e+07	1.74095e+07	2.72854e+07	2.0933e+07	3.41167e+07	2.02922e+07	1.81441e+07	3.17169e+07	2.23716e+07	2.28222e+07	-0.134987	0.492892	0.725394	unchanged	--	--	--	--	--	--	--	--	--	--	--	--	--	--	--	--
meta_391	Gln-Gly	Amino acid and Its metabolites	Small Peptide	C7H13N3O4	3.01417e+07	1.80783e+07	2.59783e+07	2.92567e+07	3.00974e+07	2.36946e+07	2.1419e+07	2.39221e+07	3.95027e+07	1.6588e+07	2.94031e+07	1.47371e+07	2.88448e+07	3.11156e+07	3.04355e+07	1.86488e+07	2.36086e+07	2.62988e+07	2.57182e+07	1.50185e+07	0.0852917	0.614526	0.524105	unchanged	--	--	--	--	--	--	--	--	--	HMDB0028797	Organic compounds	Organic acids and derivatives	Carboxylic acids and derivatives	Amino acids, peptides, and analogues	6992690	2650-65-9
meta_428	His-Ala	Amino acid and Its metabolites	Small Peptide	C9H14N4O3	4.18969e+07	3.85894e+07	4.73464e+07	4.88207e+07	4.80777e+07	5.7727e+07	4.67209e+07	5.91344e+07	5.77694e+07	4.44131e+07	5.90258e+07	5.77416e+07	5.60335e+07	3.31405e+07	4.4646e+07	4.47846e+07	4.30715e+07	6.19171e+07	6.15515e+07	5.16359e+07	-0.0662574	0.547822	0.648812	unchanged	--	--	--	--	--	--	--	--	--	HMDB0028878	Organic compounds	Organic acids and derivatives	Carboxylic acids and derivatives	Amino acids, peptides, and analogues	101180	16874-75-2
meta_196	Anserine	Amino acid and Its metabolites	Small Peptide	C10H16N4O3	3.11921e+08	3.50393e+08	3.7945e+08	3.383e+08	350365848	2.83274e+08	4.04945e+08	3.46398e+08	3.55032e+08	3.99619e+08	3.58142e+08	2.35522e+08	3.37986e+08	3.22446e+08	3.10837e+08	3.67388e+08	353496097	2.5582e+08	355169743	3.57917e+08	0.112917	0.172873	1.2632	unchanged	C01262	Histidine metabolism(ko00340);;Metabolic pathways(ko01100);;beta-Alanine metabolism(ko00410)	--	--	--	--	--	--	--	--	--	--	--	--	--	--
meta_182	Ala-His	Amino acid and Its metabolites	Small Peptide	C9H14N4O3	9.50793e+08	1149192734	1143469054	1133146802	1032693869	9.8974e+08	1306058108	1338047461	1367072999	8.48943e+08	1010694895	1056622551	1413564116	8.3848e+08	9.94664e+08	1112553902	9.2956e+08	1388341952	1324955085	1266501819	-0.00980514	0.928378	0.10213	unchanged	--	--	--	--	--	--	--	--	--	HMDB0028689	Organic compounds	Organic acids and derivatives	Carboxylic acids and derivatives	Amino acids, peptides, and analogues	9837455	3253-17-6
meta_52	2-((4-Amino-2-nitrophenyl)amino)ethanol	Benzene and substituted derivatives	Benzene and substituted derivatives	C8H11N3O3	11427.8	15078.1	14671.2	4444.24	19713	27831.2	16984.2	26283.4	8320.31	49021.4	32020	24757.3	18520.6	14749.3	13810.9	18219.5	27706.4	17922	10427.3	19168.3	-0.0260214	0.939077	0.214442	unchanged	--	--	--	--	--	--	--	--	--	--	--	--	--	--	--	--
meta_33	1-O-vanillyl-β-D-glucose	Benzene and substituted derivatives	Benzene and substituted derivatives	C14H18O9	34240.5	29795.8	30237.9	26758.3	23332.1	18357.5	29599.7	32646.4	35573.7	29384.4	25143.6	25219	26686.6	26276.4	38170.7	14107.2	22155.9	14783.3	28621.6	15221.1	0.294546	0.0796666	1.50961	unchanged	--	--	--	--	--	--	--	--	--	--	--	--	--	--	--	--
meta_810	Zereno	Benzene and substituted derivatives	Benzene and substituted derivatives	C18H26O5	38880.4	28752.5	44035.8	44862.5	48777.9	64089.6	46239.4	53956.6	20166.7	60836.3	53117.8	45428.8	45846.2	37605.5	41682.6	53162.9	8.69689	71910.1	25093.5	46248.9	0.101089	0.684419	0.197948	unchanged	--	--	--	--	--	--	--	--	--	--	--	--	--	--	--	--
meta_120	4-(Hydroxyamino)quinoline 1-oxide	Benzene and substituted derivatives	Benzene and substituted derivatives	C9H8N2O2	89563.7	92916.5	130025	66755.6	48312.9	90384.7	112487	137936	154032	89126.4	96328.5	109203	113016	125387	138261	90545.5	96055.2	148470	134728	86783.8	-0.170933	0.320296	1.08078	unchanged	--	--	--	--	--	--	--	--	--	--	--	--	--	--	--	--
meta_58	2-Amino-5-nitrobenzoic acid	Benzene and substituted derivatives	Benzene and substituted derivatives	C7H6N2O4	127249	161811	149320	130249	161448	173565	158236	150074	161113	143016	177985	124269	164749	132138	118992	136726	151617	165128	135077	133993	0.0736008	0.345367	0.893391	unchanged	--	--	--	--	--	--	--	--	--	--	--	--	--	--	--	--
meta_51	2,6-di-tert-butyl-1,4-benzoquinone	Benzene and substituted derivatives	Benzene and substituted derivatives	C14H20O2	127493	137330	122556	121649	127191	146698	134168	138001	143212	135124	143698	131386	147322	137002	132597	112889	130499	150185	142983	132377	-0.0294665	0.53404	0.650387	unchanged	--	--	--	--	--	--	--	--	--	HMDB0013817	Organic compounds	Lipids and lipid-like molecules	Prenol lipids	Monoterpenoids	12867	719-22-2
meta_134	4-hydroxybenzylamine	Benzene and substituted derivatives	Benzene and substituted derivatives	C7H9NO	132867	95234.2	188036	198655	169876	155508	195230	146598	266661	135656	211596	110378	164592	164984	131243	86342.9	191076	222217	122121	130140	0.134221	0.476829	0.773913	unchanged	--	--	--	--	--	--	--	--	--	HMDB0032578	Organic compounds	Benzenoids	Benzene and substituted derivatives	Phenylmethylamines	97472	696-60-6
meta_118	4,4'-Dihydroxybenzophenone	Benzene and substituted derivatives	Benzene and substituted derivatives	C13H10O3	150901	157263	162851	158730	121469	153382	166026	158440	52306	150204	165265	169353	195340	167000	166337	158429	148006	181604	161553	159727	-0.224503	0.0602609	1.92805	unchanged	--	--	--	--	--	--	--	--	--	--	--	--	--	--	--	--
meta_121	4-(Methylamino)phenol	Benzene and substituted derivatives	Benzene and substituted derivatives	C7H9NO	168758	209817	145320	112190	91865.1	110265	210249	187860	199252	134308	134284	153031	132210	86536.4	114692	107092	178341	170714	114074	95836.7	0.286857	0.11636	1.48572	unchanged	--	--	--	--	--	--	--	--	--	--	--	--	--	--	--	--
meta_813	alpha-hexylcinnamaldehyde	Benzene and substituted derivatives	Benzene and substituted derivatives	C15H20O	185407	190253	161286	170775	147350	194197	171645	175647	211014	188830	198576	184940	203839	196602	201317	164819	146882	203790	170538	188472	-0.0500148	0.459679	0.83536	unchanged	--	--	--	--	--	--	--	--	--	--	--	--	--	--	--	--
meta_40	2'-Hydroxy-5'-methylacetophenone	Benzene and substituted derivatives	Benzene and substituted derivatives	C9H10O2	228173	194851	215007	57254.4	144999	216993	217751	253448	268405	159824	244538	265619	255648	213807	199550	194867	280899	240700	214103	260493	-0.276597	0.0777802	1.62305	unchanged	--	--	--	--	--	--	--	--	--	--	--	--	--	--	--	--
meta_131	4-Hydroxydebrisoquine	Benzene and substituted derivatives	Benzene and substituted derivatives	C10H13N3O	241190	195540	263690	284463	255222	242767	296442	263760	324416	316788	278086	185636	321886	330247	282195	310925	115360	352907	175028	207536	0.0685005	0.663854	0.258953	unchanged	--	--	--	--	--	--	--	--	--	HMDB0006468	Organic compounds	Organoheterocyclic compounds	Tetrahydroisoquinolines	_	107669	59333-79-8
meta_53	2-(4-Hydroxyphenyl)ethanol	Benzene and substituted derivatives	Benzene and substituted derivatives	C8H10O2	308757	380951	347332	337203	329458	399050	343948	333154	369069	324693	363736	348798	383652	335494	363080	389695	371509	394271	367593	365585	-0.0846049	0.0622569	1.72719	unchanged	C06044	Metabolic pathways(ko01100);;Tyrosine metabolism(ko00350)	--	--	--	--	--	--	--	HMDB0004284	Organic compounds	Benzenoids	Phenols	Tyrosols and derivatives	10393	501-94-0
meta_224	Bergaptol	Benzene and substituted derivatives	Benzene and substituted derivatives	C11H6O4	417546	293533	390260	358782	7.68021	446375	320968	9.30713	426742	312411	9.80612	353538	422242	501441	434386	414939	402558	436852	376624	252919	-0.27737	0.372434	0.802163	unchanged	--	--	--	--	--	--	--	--	--	--	--	--	--	--	--	--
meta_129	4-Hydroxybenzaldehyde	Benzene and substituted derivatives	Benzene and substituted derivatives	C7H6O2	425967	294065	304582	386154	344850	336594	259923	414728	353960	361734	421377	270478	455639	366332	318144	405422	357769	477885	338600	361139	-0.115483	0.280326	1.08986	unchanged	C00633	Metabolic pathways(ko01100)	--	--	--	--	--	--	--	--	--	--	--	--	--	--
meta_169	AG-183	Benzene and substituted derivatives	Benzene and substituted derivatives	C13H8N4O3	529833	526028	462727	520244	538462	879518	576794	646266	596098	531922	587796	622882	662436	689888	700353	509276	513081	605885	638265	520314	-0.058963	0.582412	0.590743	unchanged	--	--	--	--	--	--	--	--	--	--	--	--	--	--	--	--
meta_25	1-Hydroxylamino-2-phenylethane	Benzene and substituted derivatives	Benzene and substituted derivatives	C8H11NO	804126	919947	842389	822886	783270	937978	826999	908899	943026	784883	967266	1.4691e+06	1.55394e+06	1.12576e+06	1.23582e+06	1.15792e+06	1.09451e+06	1.09615e+06	1.00869e+06	847766	-0.430649	0.00170576	2.92487	down	--	--	--	--	--	--	--	--	--	--	--	--	--	--	--	--
meta_99	3-Aminoquinoline	Benzene and substituted derivatives	Benzene and substituted derivatives	C9H8N2	938061	1.00295e+06	1.2853e+06	1.17302e+06	878925	1.06799e+06	908048	1.16002e+06	1.16611e+06	791552	1.49267e+06	906499	901625	741709	1.00355e+06	1.30348e+06	1.04283e+06	1.22012e+06	1.61087e+06	1.35986e+06	-0.159345	0.25742	1.10196	unchanged	--	--	--	--	--	--	--	--	--	--	--	--	--	--	--	--
meta_81	2-Naphthalenesulfonic acid	Benzene and substituted derivatives	Benzene and substituted derivatives	C10H8O3S	952685	843377	811520	884897	1.03728e+06	958327	1.03033e+06	1.08217e+06	1.06443e+06	854146	894467	1.09303e+06	913861	919369	888502	854953	799187	1.06994e+06	868578	799037	0.0648214	0.359269	0.889869	unchanged	--	--	--	--	--	--	--	--	--	--	--	--	--	--	--	--
meta_32	1-Naphthylamine	Benzene and substituted derivatives	Benzene and substituted derivatives	C10H9N	1.53953e+06	1.78158e+06	1.40785e+06	1.6691e+06	908444	1.53445e+06	1.14017e+06	1.74644e+06	1.57452e+06	1.03643e+06	947066	1.07322e+06	1.76379e+06	1.66972e+06	981451	1.876e+06	1.04782e+06	1.5152e+06	1.45459e+06	1.26446e+06	0.0769954	0.614081	0.422966	unchanged	C14790	Metabolism of xenobiotics by cytochrome P450(ko00980)	--	--	--	--	--	--	--	--	--	--	--	--	--	--
meta_362	Daidzein	Benzene and substituted derivatives	Benzene and substituted derivatives	C15H10O4	2.90717e+06	2.5253e+06	2.31468e+06	1.61696e+06	6.6364e+06	7.39288e+06	3.78355e+06	3.03098e+06	10.1316	2.15091e+06	1.775e+06	2.80924e+06	1.63901e+06	1.55054e+06	1.54305e+06	8.64037e+06	8.69689	4.18901e+06	2.77393e+06	2.84594e+06	0.220835	0.659084	0.434121	unchanged	--	--	LMPK12050038	Daidzein	-	-	Polyketides [PK]	Flavonoids [PK12]	Isoflavonoids [PK1205]	--	--	--	--	--	--	--
meta_733	Salicylaldehyde	Benzene and substituted derivatives	Benzene and substituted derivatives	C7H6O2	3.02301e+06	3.45041e+06	4.01604e+06	2.72905e+06	2.66945e+06	6.10646e+06	2.77527e+06	2.68233e+06	3.28606e+06	3.091e+06	3.3238e+06	2.10663e+06	3.59404e+06	2.5165e+06	3.06041e+06	3.11331e+06	2.62303e+06	2.73408e+06	2.57463e+06	3.03995e+06	0.237898	0.176934	1.22646	unchanged	C06202	Metabolic pathways(ko01100)	--	--	--	--	--	--	--	HMDB0034170	Organic compounds	Organic oxygen compounds	Organooxygen compounds	Carbonyl compounds	6998	1990-02-08
meta_47	2,6-Di-tert-butyl-4-(hydroxymethyl)phenol	Benzene and substituted derivatives	Benzene and substituted derivatives	C15H24O2	4.13953e+06	3.67313e+06	3.57617e+06	3.75166e+06	3.34672e+06	3.83719e+06	3.91834e+06	4.03162e+06	188084	4.06649e+06	4.5159e+06	3.60588e+06	3.81087e+06	3.50065e+06	3.8117e+06	3.64919e+06	155395	3.99079e+06	3.65096e+06	3.64524e+06	0.00805995	0.971319	0.179694	unchanged	--	--	--	--	--	--	--	--	--	HMDB0032048	Organic compounds	Benzenoids	Benzene and substituted derivatives	Phenylpropanes	6929	88-26-6
meta_723	Quinmerac	Benzene and substituted derivatives	Benzene and substituted derivatives	C11H8ClNO2	6.79053e+06	7.57788e+06	6.53028e+06	6.93637e+06	6.60048e+06	6.86413e+06	6.77225e+06	7.18401e+06	7.9188e+06	6.72111e+06	7.49242e+06	8.24842e+06	7.81501e+06	8.24727e+06	8.30519e+06	7.26616e+06	7.09385e+06	7.22911e+06	6.99159e+06	6.22622e+06	-0.100053	0.0664516	1.80547	unchanged	--	--	--	--	--	--	--	--	--	--	--	--	--	--	--	--
meta_110	3-Hydroxyphenylurea	Benzene and substituted derivatives	Benzene and substituted derivatives	C7H8N2O2	8.64847e+06	5.77504e+06	7.0899e+06	7.27453e+06	8.339e+06	9.00149e+06	9.92285e+06	9.30767e+06	5.73232e+06	6.9032e+06	7.66865e+06	7.84686e+06	8.11409e+06	7.74927e+06	4.56904e+06	6.72328e+06	9.05153e+06	9.14491e+06	7.56979e+06	6.35397e+06	0.0604997	0.615807	0.580759	unchanged	--	--	--	--	--	--	--	--	--	--	--	--	--	--	--	--
meta_223	Benzaldehyde	Benzene and substituted derivatives	Benzene and substituted derivatives	C7H6O	9.66945e+06	9.83297e+06	9.90707e+06	9.34296e+06	9.38055e+06	1.01818e+07	9.70926e+06	1.01347e+07	9.95092e+06	8.82851e+06	1.1251e+07	9.19836e+06	1.01262e+07	9.22425e+06	9.97035e+06	9.547e+06	1.08202e+07	1.11722e+07	1.00295e+07	8.41829e+06	-0.041357	0.392278	0.868943	unchanged	C00261	Metabolic pathways(ko01100)	--	--	--	--	--	--	--	--	--	--	--	--	--	--
meta_57	2-Amino-5-methyl-4-phenylthiazole	Benzene and substituted derivatives	Benzene and substituted derivatives	C10H10N2S	1.18793e+07	1.30062e+07	1.01352e+07	8.78823e+06	1.00039e+07	1.03657e+07	1.36479e+07	1.28667e+07	1.00245e+07	1.02742e+07	1.06987e+07	1.19581e+07	1.11116e+07	1.21715e+07	8.2134e+06	7.34818e+06	8.42792e+06	1.08175e+07	1.29209e+07	1.11352e+07	0.0827745	0.438463	0.732263	unchanged	--	--	--	--	--	--	--	--	--	--	--	--	--	--	--	--
meta_101	3-Chloroaniline	Benzene and substituted derivatives	Benzene and substituted derivatives	C6H6ClN	8.40994e+07	9.66664e+07	7.71533e+07	8.35477e+07	8.7718e+07	1.02512e+08	9.17735e+07	9.18597e+07	1.04886e+08	9.02959e+07	9.80378e+07	7.70593e+07	7.86356e+07	8.79437e+07	9.35315e+07	8.4924e+07	8.24692e+07	1.02778e+08	9.15729e+07	9.00756e+07	0.0376984	0.540392	0.610788	unchanged	--	--	--	--	--	--	--	--	--	--	--	--	--	--	--	--
meta_135	4-tert-butylbenzoic-acid	Benzene and substituted derivatives	Phenolic acids	C11H14O2	72683.3	73412.4	69569.4	73250.9	75798.8	95380.4	85151.5	77742.5	71919	61721.1	80555.6	68557.9	58750	68316.4	98011.8	79939.6	66160.9	69932	72679.6	77427.9	0.0314146	0.719097	0.367486	unchanged	--	--	--	--	--	--	--	--	--	--	--	--	--	--	--	--
meta_130	4-Hydroxybenzoic Acid	Benzene and substituted derivatives	Phenolic acids	C7H6O3	264168	271885	270071	264921	254477	303091	303071	245222	422935	251179	279203	276622	294126	285495	322670	252751	293053	280443	313975	294976	-0.0212459	0.814879	0.110598	unchanged	C00156	Metabolic pathways(ko01100);;Ubiquinone and other terpenoid-quinone biosynthesis(ko00130);;Folate biosynthesis(ko00790)	--	--	--	--	--	--	--	--	--	--	--	--	--	--
meta_758	Terephthalic Acid	Benzene and substituted derivatives	Phenolic acids	C8H6O4	453652	348643	311092	213164	256063	314813	277879	256353	324145	322042	227961	211682	333002	386869	229143	444121	285306	282437	457868	245568	-0.0121877	0.942251	0.0604558	unchanged	C06337	Metabolic pathways(ko01100)	--	--	--	--	--	--	--	HMDB0002428	Organic compounds	Benzenoids	Benzene and substituted derivatives	Benzoic acids and derivatives	7489	100-21-0
meta_96	3-Amino-2-menacarboxylic-acid	Benzene and substituted derivatives	Phenolic acids	C11H9NO2	2.44253e+06	2.11881e+06	1.9506e+06	2.11381e+06	2.54304e+06	2.92146e+06	2.89438e+06	2.80269e+06	2.71223e+06	2.42494e+06	2.63188e+06	995234	1.31934e+06	1.19324e+06	1.45702e+06	2.08074e+06	2.08437e+06	2.36864e+06	2.24372e+06	2.37761e+06	0.410535	0.011276	2.36166	up	--	--	--	--	--	--	--	--	--	--	--	--	--	--	--	--
meta_69	2-Hydroxycinnamic acid	Benzene and substituted derivatives	Phenolic acids	C9H8O3	4.2638e+06	4.27934e+06	4.07596e+06	2.19659e+06	2.28989e+06	2.719e+06	4.38668e+06	7.65561e+06	5.13237e+06	1.56996e+06	4.52351e+06	4.0132e+06	5.2047e+06	2.39677e+06	4.0367e+06	6.51056e+06	4.26584e+06	4.10526e+06	4.18413e+06	4.42936e+06	-0.179194	0.445268	0.807647	unchanged	C01772	Phenylalanine metabolism(ko00360);;Metabolic pathways(ko01100)	--	--	--	--	--	--	--	HMDB0134028	Organic compounds	Phenylpropanoids and polyketides	Cinnamic acids and derivatives	Hydroxycinnamic acids and derivatives	11968	_
meta_672	P-Coumaric Acid	Benzene and substituted derivatives	Phenolic acids	C9H8O3	6.70658e+06	2.48934e+06	7.41898e+06	4.30006e+06	3.90086e+06	5.22922e+06	6.97284e+06	1.07116e+07	8.4884e+06	1.82586e+06	4.331e+06	6.19677e+06	8.17988e+06	5.21591e+06	7.08894e+06	2.74032e+06	6.94749e+06	7.34772e+06	7.26978e+06	2.58486e+06	0.00350951	0.989724	0.0315705	unchanged	C02646	Metabolic pathways(ko01100);;Ubiquinone and other terpenoid-quinone biosynthesis(ko00130);;Tyrosine metabolism(ko00350)	--	--	--	--	--	--	--	HMDB0135644	Organic compounds	Phenylpropanoids and polyketides	Cinnamyl alcohols	_	94274	_
meta_92	3-(2-Hydroxyphenyl)propanoic acid	Benzene and substituted derivatives	Phenolic acids	C9H10O3	1.63379e+08	1.10324e+08	1.5073e+08	158109092	1.67847e+08	1.849e+08	179339132	1.83681e+08	1.78971e+08	1.63638e+08	185915300	1.57769e+08	1.14245e+08	1.61046e+08	1.67355e+08	1.7011e+08	1.52873e+08	1.80834e+08	1.55024e+08	1.53646e+08	0.0375001	0.657944	0.457578	unchanged	--	--	--	--	--	--	--	--	--	--	--	--	--	--	--	--
meta_93	3-(4-Hydroxyphenyl)-Propionic Acid	Benzene and substituted derivatives	Phenolic acids	C9H10O3	1.63379e+08	1.10324e+08	1.5073e+08	158109092	1.67847e+08	1.849e+08	179339132	1.83681e+08	1.78971e+08	1.63638e+08	185915300	1.57769e+08	1.14245e+08	1.61046e+08	1.67355e+08	1.7011e+08	1.52873e+08	1.80834e+08	1.55024e+08	1.53646e+08	0.0375001	0.657944	0.457578	unchanged	--	--	--	--	--	--	--	--	--	HMDB0002199	Organic compounds	Phenylpropanoids and polyketides	Phenylpropanoic acids	_	10394	501-97-3
meta_115	3-Sulfocatechol	Benzene and substituted derivatives	Phenolics	C6H6O5S	92960.4	111226	102191	93509.2	105436	258805	118697	116619	108270	102100	96170	65024.8	140199	91496.3	124466	122288	81551	71239.4	59026.7	127570	0.305357	0.221229	1.14371	unchanged	--	--	--	--	--	--	--	--	--	--	--	--	--	--	--	--
meta_127	4-Hydroxy-3-methoxybenzaldehyde	Benzene and substituted derivatives	Phenolics	C8H8O3	180697	177885	175686	166888	242889	226921	186621	184127	31202.3	149131	205819	169045	170496	159480	203350	185648	168440	201167	166429	158269	-0.0543361	0.732618	0.373854	unchanged	C00755	Metabolic pathways(ko01100)	--	--	--	--	--	--	--	HMDB0012308	Organic compounds	Benzenoids	Phenols	Methoxyphenols	1183	121-33-5
meta_133	4-acetoxyphenol	Benzene and substituted derivatives	Phenolics	C8H8O3	208201	105571	44164.5	39159.2	83154.8	71558.2	40369.9	619356	222038	20277.6	156909	53298.6	279467	35920.8	178256	42021	168701	70291.4	41343	43345.6	0.442871	0.552282	0.462351	unchanged	C13636	Metabolic pathways(ko01100)	--	--	--	--	--	--	--	HMDB0060390	Organic compounds	Benzenoids	Phenol esters	_	96009	_
meta_817	m-Cresol	Benzene and substituted derivatives	Phenolics	C7H8O	319041	355211	312791	304275	289118	328688	332462	314095	323052	312649	342685	333509	381197	352388	342092	339506	297980	374903	303583	322116	-0.0870858	0.0695343	1.82022	unchanged	C01468	Protein digestion and absorption(ko04974);;Metabolic pathways(ko01100)	--	--	--	--	--	--	--	HMDB0002048	Organic compounds	Benzenoids	Phenols	Cresols	342	108-39-4
meta_602	Multifidol	Benzene and substituted derivatives	Phenolics	C11H14O4	335621	330743	324695	337859	327667	368499	310653	371790	341164	312692	330970	302560	348849	337608	335413	281974	294194	298396	298397	282619	0.111686	0.023995	1.89894	up	--	--	--	--	--	--	--	--	--	--	--	--	--	--	--	--
meta_294	Catechol	Benzene and substituted derivatives	Phenolics	C6H6O2	6.25194e+06	7.62039e+06	6.68042e+06	7.06965e+06	7.36456e+06	8.3959e+06	7.91457e+06	8.36484e+06	8.69551e+06	7.00577e+06	7.93886e+06	7.49571e+06	7.62744e+06	7.09981e+06	7.33269e+06	6.81168e+06	7.41895e+06	8.39986e+06	7.55765e+06	6.68132e+06	0.0192633	0.744306	0.290893	unchanged	C00090	Metabolic pathways(ko01100)	--	--	--	--	--	--	--	HMDB0000957	Organic compounds	Benzenoids	Phenols	Benzenediols	289	120-80-9
meta_418	Glycine deoxycholic acid	Bile acids	Bile acids	C26H43NO5	12868.4	8.99426	25937.7	8.77628	7.68021	41203.8	9.38211	11167.6	10.1316	8.72641	21334.2	7883.19	22673.1	9274.15	4614.58	5049	5789.14	3328.75	16585.7	5383.98	-0.159778	0.83589	0.313198	unchanged	--	--	--	--	--	--	--	--	--	--	--	--	--	--	--	--
meta_364	Deoxycholic acid	Bile acids	Bile acids	C24H40O4	30910.7	30647.2	58240	65459.4	7.68021	62427.9	9.38211	24192.2	80342.5	15529.1	19792	33528.4	58632.9	39592.1	9.24514	31403.2	107408	21658.2	13086.1	8.7138	0.17782	0.7553	0.381916	unchanged	C04483	Bile secretion(ko04976)	LMST04010040	Deoxycholic acid	3alpha,12alpha-Dihydroxy-5beta-cholan-24-oic Acid	-	Sterol Lipids [ST]	Bile acids and derivatives [ST04]	C24 bile acids, alcohols, and derivatives [ST0401]	--	--	--	--	--	--	--
meta_420	Glycolithocholic acid	Bile acids	Bile acids	C26H43NO4	34352.5	30861.2	32041.2	29533.4	30371.4	37799.6	35354.3	35179.8	10.1316	31405.2	37912.3	26103	34736	29262.4	31408.2	30420.4	8.69689	29486.6	31287.5	28222.7	0.0905414	0.706375	0.155353	unchanged	--	--	LMST05030009	Glycolithocholic Acid	N-[(3alpha,5beta)-3-hydroxy-24-oxocholan-24-yl]-glycine	Lithocholic acid glycine conjugate	Sterol Lipids [ST]	Steroid conjugates [ST05]	Glycine conjugates [ST0503]	HMDB0000698	Organic compounds	Lipids and lipid-like molecules	Steroids and steroid derivatives	Bile acids, alcohols and derivatives	115245	474-74-8
meta_419	Glycochenodeoxycholic Acid	Bile acids	Bile acids	C26H43NO5	280419	235557	228946	8.77628	300012	400958	9.38211	203082	115036	8.72641	406943	8.84028	222356	213257	9.24514	8.89466	8.69689	9.75903	186633	8.7138	0.777296	0.266827	0.997083	unchanged	C05466	Bile secretion(ko04976);;Cholesterol metabolism(ko04979);;Primary bile acid biosynthesis(ko00120)	LMST05030008	Glycochenodeoxycholic acid	N-(3alpha,7alpha-dihydroxy-5beta-cholan-24-oyl)-glycine	Chenodeoxycholic acid glycine conjugate; Chenoglycodeoxycholic acid	Sterol Lipids [ST]	Steroid conjugates [ST05]	Glycine conjugates [ST0503]	--	--	--	--	--	--	--
meta_389	Gamma-Mercholic Acid	Bile acids	Bile acids	C24H40O5	459890	487538	1.59565e+06	1.09454e+06	169466	1.35371e+06	142814	986697	10.1316	323729	268325	371564	744486	654705	185596	446338	8.69689	282003	263299	72593.6	1.00792	0.106715	1.35174	unchanged	--	--	--	--	--	--	--	--	--	--	--	--	--	--	--	--
meta_812	alpha-Muricholic acid	Bile acids	Bile acids	C24H40O5	459890	487538	1.59565e+06	1.09454e+06	169466	1.35371e+06	142814	986697	10.1316	323729	268325	371564	744486	654705	185596	446338	8.69689	282003	263299	72593.6	1.00792	0.106715	1.35174	unchanged	--	--	LMST04010066	alpha-muricholic acid	3alpha,6beta,7alpha-Trihydroxy-5beta-cholan-24-oic Acid	-	Sterol Lipids [ST]	Bile acids and derivatives [ST04]	C24 bile acids, alcohols, and derivatives [ST0401]	HMDB0000865	Organic compounds	Lipids and lipid-like molecules	Steroids and steroid derivatives	Bile acids, alcohols and derivatives	119473	39016-49-4
meta_814	beta-Muricholic acid	Bile acids	Bile acids	C24H40O5	459890	487538	1.59565e+06	1.09454e+06	169466	1.35371e+06	142814	986697	10.1316	323729	268325	371564	744486	654705	185596	446338	8.69689	282003	263299	72593.6	1.00792	0.106715	1.35174	unchanged	--	--	LMST04010067	beta-muricholic acid	3alpha,6beta,7beta-Trihydroxy-5beta-cholan-24-oic Acid	-	Sterol Lipids [ST]	Bile acids and derivatives [ST04]	C24 bile acids, alcohols, and derivatives [ST0401]	HMDB0000865	Organic compounds	Lipids and lipid-like molecules	Steroids and steroid derivatives	Bile acids, alcohols and derivatives	119473	39016-49-4
meta_497	L-Iditol	Carbohydrates and Its metabolites	Carbohydrates and Its metabolites	C6H14O6	103354	115972	77559.2	111025	114375	56149.6	163381	189946	104850	95049.8	113606	84324	125588	113131	112406	107318	95139.4	80905.9	91896.9	129807	0.1024	0.570918	0.526303	unchanged	--	--	--	--	--	--	--	--	--	--	--	--	--	--	--	--
meta_336	D-Gulonic acid γ-lactone	Carbohydrates and Its metabolites	Carbohydrates and Its metabolites	C6H10O6	107738	104508	104790	111892	94586.2	124631	116674	91153.3	93274.2	103885	114740	112918	105688	108548	111054	105141	98480.4	119548	110572	82975	-0.0224723	0.726844	0.415943	unchanged	--	--	--	--	--	--	--	--	--	--	--	--	--	--	--	--
meta_521	L-lyxose	Carbohydrates and Its metabolites	Carbohydrates and Its metabolites	C5H10O5	239252	278437	194913	225820	159579	198868	279351	211740	276505	270174	249243	210698	176188	264552	251605	208081	240476	277159	215055	234950	0.00410444	0.968303	0.0766145	unchanged	C01508	Pentose and glucuronate interconversions(ko00040)	--	--	--	--	--	--	--	HMDB0003402	Organic compounds	Organic oxygen compounds	Organooxygen compounds	Carbohydrates and carbohydrate conjugates	441476	9000-69-5
meta_492	L-Gulose	Carbohydrates and Its metabolites	Carbohydrates and Its metabolites	C6H12O6	468715	609776	299684	260547	383628	330117	415878	441493	310400	349467	465150	290811	434462	442424	273972	311592	323546	240852	333768	302289	0.178706	0.282601	0.983071	unchanged	C15923	Ascorbate and aldarate metabolism(ko00053)	--	--	--	--	--	--	--	--	--	--	--	--	--	--
meta_748	Sorbitol 6-phosphate	Carbohydrates and Its metabolites	Phosphate sugars	C6H15O9P	28882.3	33271	17301.7	16965.7	26062.4	9.12373	36705.3	9.30713	19059.2	86828	20639.6	8.84028	9.33657	57304.4	23847.6	50496.4	99501.3	11131.8	19748	15607.1	-0.170232	0.793398	0.164951	unchanged	C01096	Metabolic pathways(ko01100);;Fructose and mannose metabolism(ko00051)	--	--	--	--	--	--	--	HMDB0005831	Organic compounds	Organic oxygen compounds	Organooxygen compounds	Carbohydrates and carbohydrate conjugates	618	20479-58-7
meta_349	D-Sedoheptuiose 7-Phosphate	Carbohydrates and Its metabolites	Phosphate sugars	C7H13BaO10P	42801	47184.9	70741.3	166288	82126.3	9.12373	54955.4	51089.9	39909.1	130253	33332.9	75497.9	63782.9	30699.2	46968.5	45461.1	51554.9	43687.6	33256.1	152262	0.249531	0.573745	0.561484	unchanged	--	--	--	--	--	--	--	--	--	--	--	--	--	--	--	--
meta_756	Sucrose 6′-monophosphate	Carbohydrates and Its metabolites	Phosphate sugars	C12H23O14P	86930.1	234675	183491	178389	139953	356030	169497	238757	192669	216493	182497	163280	191608	223236	112457	286588	179000	227903	219131	365698	-0.107524	0.630277	0.450229	unchanged	--	--	--	--	--	--	--	--	--	--	--	--	--	--	--	--
meta_63	2-Deoxyribose 1-Phosphate	Carbohydrates and Its metabolites	Phosphate sugars	C5H11O7P	1.10988e+06	2.19648e+06	1.43337e+06	1.57488e+06	1.17751e+06	2.00033e+06	1.66562e+06	2.14205e+06	2.30773e+06	896825	1.96338e+06	1.31119e+06	2.45799e+06	1.77124e+06	2.93034e+06	2.05163e+06	1.73453e+06	1.87369e+06	1.29237e+06	1.66641e+06	-0.207127	0.266621	1.14041	unchanged	C00672	Pentose phosphate pathway(ko00030);;Pyrimidine metabolism(ko00240);;Metabolic pathways(ko01100)	--	--	--	--	--	--	--	HMDB0001351	Organic compounds	Organic oxygen compounds	Organooxygen compounds	Carbohydrates and carbohydrate conjugates	439287	17210-42-3
meta_622	N-Acetylglucosamine 1-Phosphate	Carbohydrates and Its metabolites	Phosphate sugars	C8H16NO9P	1.27945e+06	1.24311e+06	1.46537e+06	1.42993e+06	1.64726e+06	1.71906e+06	1.76162e+06	2.26409e+06	2.08163e+06	1.164e+06	1.13221e+06	1.68675e+06	1.79557e+06	995089	1.69553e+06	1.57508e+06	1.54132e+06	1.90516e+06	1.52057e+06	1.04276e+06	0.108722	0.456852	0.668541	unchanged	--	--	--	--	--	--	--	--	--	--	--	--	--	--	--	--
meta_328	D-Fructose-6-phosphate	Carbohydrates and Its metabolites	Phosphate sugars	C6H13O9P	1.77537e+06	1.4768e+06	1.31495e+06	1.15144e+06	1.50264e+06	1.29142e+06	1.62219e+06	604144	328773	1.83666e+06	536104	1.62418e+06	1.01328e+06	2.49375e+06	1.99143e+06	1.0744e+06	1.78241e+06	860837	1.7742e+06	1.05119e+06	-0.138212	0.604162	0.442942	unchanged	C00085	Carbon metabolism(ko01200);;Metabolic pathways(ko01100);;Insulin resistance(ko04931);;Starch and sucrose metabolism(ko00500);;AMPK signaling pathway(ko04152);;Glucagon signaling pathway(ko04922);;Galactose metabolism(ko00052);;Central carbon metabolism in cancer(ko05230)	--	--	--	--	--	--	--	HMDB0000124	Organic compounds	Organic oxygen compounds	Organooxygen compounds	Carbohydrates and carbohydrate conjugates	69507	643-13-0
meta_333	D-Glucosamine 6-Phosphate	Carbohydrates and Its metabolites	Phosphate sugars	C6H14NO8P	3.35153e+06	3.00754e+06	3.3342e+06	3.6496e+06	2.43531e+06	4.20796e+06	3.52174e+06	6.68841e+06	4.16618e+06	1.89284e+06	4.32588e+06	2.58223e+06	3.63888e+06	1.54836e+06	2.34857e+06	3.2426e+06	2.52222e+06	2.83559e+06	3.91371e+06	2.97384e+06	0.276509	0.209985	1.09589	unchanged	C00352	Insulin resistance(ko04931);;Amino sugar and nucleotide sugar metabolism(ko00520);;Metabolic pathways(ko01100);;Alanine, aspartate and glutamate metabolism(ko00250)	--	--	--	--	--	--	--	HMDB0001254	Organic compounds	Organic oxygen compounds	Organooxygen compounds	Carbohydrates and carbohydrate conjugates	439217	55722-81-1
meta_75	2-Methyl-d-erythritol 2,4-cyclodiphosphate	Carbohydrates and Its metabolites	Phosphate sugars	C5H12O9P2	1.04625e+07	1.29189e+07	1.01306e+07	1.09953e+07	8.26722e+06	1.20851e+07	1.37472e+07	1.12811e+07	3.86831e+06	7.17018e+06	1.41175e+07	1.28282e+07	1.34931e+07	7.815e+06	1.1855e+07	9.97818e+06	1.34594e+07	1.22455e+07	1.60807e+07	1.00774e+07	-0.272985	0.0973949	1.56951	unchanged	--	--	--	--	--	--	--	--	--	--	--	--	--	--	--	--
meta_323	D-Arabinose??5-phosphate	Carbohydrates and Its metabolites	Phosphate sugars	C5H11O8P	1.4701e+07	1.74232e+07	2.35335e+07	1.07344e+07	1.94712e+07	1.32439e+07	8.77668e+06	7.2502e+07	3.68135e+07	4.83635e+06	2.31147e+07	2.02627e+07	5.4053e+07	1.26982e+07	1.89077e+07	1.12583e+07	1.52443e+07	1.82168e+07	1.1166e+07	1.2737e+07	0.167782	0.747601	0.152834	unchanged	--	--	--	--	--	--	--	--	--	--	--	--	--	--	--	--
meta_353	D-Xylulose 5-phosphate	Carbohydrates and Its metabolites	Phosphate sugars	C5H11O8P	1.68406e+07	1.4846e+07	1.1352e+07	8.663e+06	1.99508e+07	5.23557e+06	7.69769e+06	3.34757e+07	3.95899e+07	8.11563e+06	1.93865e+07	1.07617e+07	3.15187e+07	1.1508e+07	2.15137e+07	9.21565e+06	1.45419e+07	2.28726e+07	8.72766e+06	1.56964e+07	0.000208456	0.999564	0.0491855	unchanged	C00231	Pentose phosphate pathway(ko00030);;Biosynthesis of amino acids(ko01230);;Pentose and glucuronate interconversions(ko00040);;Thyroid hormone synthesis(ko04918);;Ascorbate and aldarate metabolism(ko00053);;Metabolic pathways(ko01100);;Carbon metabolism(ko01200)	--	--	--	--	--	--	--	HMDB0000868	Organic compounds	Organic oxygen compounds	Organooxygen compounds	Carbohydrates and carbohydrate conjugates	439190	4212-65-1
meta_726	Ribulose-5-Phosphate	Carbohydrates and Its metabolites	Phosphate sugars	C5H11O8P	1.68406e+07	1.4846e+07	1.1352e+07	8.663e+06	1.99508e+07	5.23557e+06	7.69769e+06	3.34757e+07	3.95899e+07	8.11563e+06	1.93865e+07	1.07617e+07	3.15187e+07	1.1508e+07	2.15137e+07	9.21565e+06	1.45419e+07	2.28726e+07	8.72766e+06	1.56964e+07	0.000208456	0.999564	0.0491855	unchanged	--	--	--	--	--	--	--	--	--	--	--	--	--	--	--	--
meta_326	D-Fructose 6-Phosphate-Disodium Salt	Carbohydrates and Its metabolites	Phosphate sugars	C6H11Na2O9P	3.4529e+08	8.80189e+08	6.88835e+08	1.86644e+08	7.0622e+08	220647663	5.84751e+08	1.30445e+08	1.55661e+08	9.19838e+08	3.92235e+08	9.16242e+08	2.10124e+08	1149245531	8.32613e+08	2.2262e+08	8.81307e+08	3.56927e+08	3.57706e+08	2.69927e+08	-0.213987	0.606294	0.499479	unchanged	--	--	--	--	--	--	--	--	--	--	--	--	--	--	--	--
meta_327	D-Fructose-1,6-Biphosphate-Trisodium Salt	Carbohydrates and Its metabolites	Phosphate sugars	C6H11Na3O12P2	442465264	3.12563e+08	5.90147e+08	8.45347e+08	6.397e+08	8.13628e+08	6.69099e+08	1.78951e+08	1.07338e+08	6.69201e+08	1.00971e+08	5.52413e+08	5.22064e+08	3.41699e+07	7.03063e+07	7.9632e+08	3.34739e+08	5.41778e+08	4.30351e+08	6.00014e+08	0.403474	0.277064	1.08013	unchanged	--	--	--	--	--	--	--	--	--	--	--	--	--	--	--	--
meta_335	D-Glucose 6-Phosphate	Carbohydrates and Its metabolites	Phosphate sugars	C6H13O9P	1284957052	9.40231e+08	1346447226	892275102	1569818252	8.84419e+08	1149821461	4.36219e+08	1.86229e+08	1655860069	691983807	1754981822	713224274	1958792521	1581198185	8.18646e+08	1616083550	7.3006e+08	1337474107	9.72022e+08	-0.234747	0.403336	0.75346	unchanged	C00092	Insulin resistance(ko04931);;Insulin secretion(ko04911);;Starch and sucrose metabolism(ko00500);;Metabolic pathways(ko01100);;Prolactin signaling pathway(ko04917);;Central carbon metabolism in cancer(ko05230);;Neomycin, kanamycin and gentamicin biosynthesis(ko00524);;Inositol phosphate metabolism(ko00562);;Thyroid hormone synthesis(ko04918);;Carbohydrate digestion and absorption(ko04973)	--	--	--	--	--	--	--	HMDB0001401	Organic compounds	Organic oxygen compounds	Organooxygen compounds	Carbohydrates and carbohydrate conjugates	5958	56-73-5
meta_343	D-Mannose 6-phosphate	Carbohydrates and Its metabolites	Phosphate sugars	C6H13O9P	1284957052	9.40231e+08	1346447226	892275102	1569818252	8.84419e+08	1149821461	4.36219e+08	1.86229e+08	1655860069	691983807	1754981822	713224274	1958792521	1581198185	8.18646e+08	1616083550	7.3006e+08	1337474107	9.72022e+08	-0.234747	0.403336	0.75346	unchanged	C00275	Metabolic pathways(ko01100);;Lysosome(ko04142);;Fructose and mannose metabolism(ko00051);;Amino sugar and nucleotide sugar metabolism(ko00520)	--	--	--	--	--	--	--	HMDB0001078	Organic compounds	Organic oxygen compounds	Organooxygen compounds	Carbohydrates and carbohydrate conjugates	439198	3672-15-9
meta_491	L-Gulonolactone	Carbohydrates and Its metabolites	Sugar acids	C6H10O6	22336.9	45078.1	15269.1	17496.4	34344.7	38635.6	20153.2	45414	49444.4	30622.2	40234.5	62556.4	31896.6	30535	40260.6	62402.8	29463.1	42356.5	38596	31895.6	-0.36369	0.116836	1.53013	unchanged	C01040	Metabolic pathways(ko01100);;Ascorbate and aldarate metabolism(ko00053)	--	--	--	--	--	--	--	--	--	--	--	--	--	--
meta_522	L-rhamnonic acid	Carbohydrates and Its metabolites	Sugar acids	C6H12O6	42291.8	49670.9	22804.9	19551.9	29493.1	52476.8	24536.4	54195.3	36422.8	26634.7	35624.1	23125	27324.5	14076.4	16277.8	34445.4	33686.6	27492.3	36409.8	37287.4	0.325527	0.161465	1.3425	unchanged	--	--	--	--	--	--	--	--	--	--	--	--	--	--	--	--
meta_332	D-Glucoronic Acid	Carbohydrates and Its metabolites	Sugar acids	C6H10O7	60363.8	62546.8	41558.3	56600.1	31454.9	49227.7	57985.1	47561	26608.5	33792	58622.9	63636.8	72130.4	59285.8	36892.6	50570.2	46957.4	46049.4	40530.7	44648.7	-0.151059	0.35102	0.914428	unchanged	--	--	--	--	--	--	--	--	--	--	--	--	--	--	--	--
meta_347	D-Ribono-1,4-lactone	Carbohydrates and Its metabolites	Sugar acids	C5H8O5	63305.3	35878.3	63851.2	64399.1	52595.1	62914	53621	58681.8	119789	60429.5	31643.9	45117.3	58101.2	13674.4	36882.5	54871.5	54099.4	68799.4	28730.1	49882	0.524413	0.0373802	1.95344	up	--	--	--	--	--	--	--	--	--	HMDB0001900	Organic compounds	Organic oxygen compounds	Organooxygen compounds	Carbohydrates and carbohydrate conjugates	111064	5336-08-03
meta_330	D-Glucarate	Carbohydrates and Its metabolites	Sugar acids	C6H10O8	82310.7	84490.6	47857.7	64762.8	59563.6	83888.7	104142	79469.4	54385.9	79193.3	56800.9	53923.4	68340.1	20007.2	74926.9	52719.2	68389.7	73201	81474.7	62723.1	0.272928	0.113586	1.4777	unchanged	C00818	Ascorbate and aldarate metabolism(ko00053);;Metabolic pathways(ko01100)	--	--	--	--	--	--	--	HMDB0000663	Organic compounds	Organic oxygen compounds	Organooxygen compounds	Carbohydrates and carbohydrate conjugates	33037	87-73-0
meta_487	L-Glucaric acid	Carbohydrates and Its metabolites	Sugar acids	C6H10O8	82310.7	84490.6	47857.7	64762.8	59563.6	83888.7	104142	79469.4	54385.9	79193.3	56800.9	53923.4	68340.1	20007.2	74926.9	52719.2	68389.7	73201	81474.7	62723.1	0.272928	0.113586	1.4777	unchanged	--	--	--	--	--	--	--	--	--	--	--	--	--	--	--	--
meta_601	Mucic Acid	Carbohydrates and Its metabolites	Sugar acids	C6H10O8	82310.7	84490.6	47857.7	64762.8	59563.6	83888.7	104142	79469.4	54385.9	79193.3	56800.9	53923.4	68340.1	20007.2	74926.9	52719.2	68389.7	73201	81474.7	62723.1	0.272928	0.113586	1.4777	unchanged	C00879	Metabolic pathways(ko01100);;Ascorbate and aldarate metabolism(ko00053)	LMFA01050532	Fuconic acid	2,3,4,5-tetrahydroxyhexanoic acid	2,3,4,5-tetraOH-6:0; Galactaric acid; Mucic acid	Fatty Acyls [FA]	Fatty Acids and Conjugates [FA01]	Hydroxy fatty acids [FA0105]	HMDB0000639	Organic compounds	Organic oxygen compounds	Organooxygen compounds	Carbohydrates and carbohydrate conjugates	3037582	526-99-8
meta_87	2-keto-D-gluconic acid	Carbohydrates and Its metabolites	Sugar acids	C6H10O7	110489	99354.3	68687.8	68003.4	96984	76946.9	92694.2	62100	44300.8	63294.8	84823.2	70192.5	87015.8	61563.7	71625.3	42567.4	52525.8	68496.7	96410.3	43113.3	0.20675	0.248198	1.08204	unchanged	C06473	Metabolic pathways(ko01100);;Pentose phosphate pathway(ko00030)	--	--	--	--	--	--	--	--	--	--	--	--	--	--
meta_329	D-Galacturonic Acid	Carbohydrates and Its metabolites	Sugar acids	C6H10O7	110489	99354.3	68687.8	68003.4	96984	76946.9	92694.2	62100	44300.8	63294.8	84823.2	70192.5	87015.8	61563.7	71625.3	42567.4	52525.8	68496.7	96410.3	43113.3	0.20675	0.248198	1.08204	unchanged	C00333	Metabolic pathways(ko01100);;Ascorbate and aldarate metabolism(ko00053);;Pentose and glucuronate interconversions(ko00040);;ABC transporters(ko02010);;Amino sugar and nucleotide sugar metabolism(ko00520)	--	--	--	--	--	--	--	HMDB0062783	Organic compounds	Organic oxygen compounds	Organooxygen compounds	Carbohydrates and carbohydrate conjugates	152867	_
meta_331	D-Gluconic Acid	Carbohydrates and Its metabolites	Sugar acids	C6H12O7	882011	1.10233e+06	963732	1.0495e+06	694710	881962	1.01926e+06	1.05626e+06	682754	574218	1.12045e+06	923164	625871	382962	627744	1.13799e+06	537067	1.03011e+06	1.4134e+06	632116	0.0792133	0.695329	0.295774	unchanged	C00257	Pentose phosphate pathway(ko00030);;Metabolic pathways(ko01100);;Carbon metabolism(ko01200)	--	--	--	--	--	--	--	HMDB0000625	Organic compounds	Organic oxygen compounds	Organooxygen compounds	Carbohydrates and carbohydrate conjugates	10690	526-95-4
meta_590	Maltitol	Carbohydrates and Its metabolites	Sugar alcohols	C12H24O11	63258.7	24081.7	84305.6	44720	36982.8	51380.9	23844.1	9.30713	59675	8.72641	7468.65	58915.7	29942.2	10508.1	9.24514	8.89466	10525.1	32650	65363.8	69451.3	0.446881	0.408548	0.91471	unchanged	--	--	--	--	--	--	--	--	--	HMDB0002928	Organic compounds	Lipids and lipid-like molecules	Fatty Acyls	Fatty acyl glycosides	493591	585-88-6
meta_370	Dl-Threitol	Carbohydrates and Its metabolites	Sugar alcohols	C4H10O4	67170.2	90290.7	56378.6	67856.3	94551.6	136964	63174.1	111744	125458	73972.1	107587	83501.1	97298.5	60247.6	99605.1	72209	90348.5	136718	111578	118941	-0.14004	0.437032	0.714778	unchanged	--	--	--	--	--	--	--	--	--	--	--	--	--	--	--	--
meta_388	Galactitol	Carbohydrates and Its metabolites	Sugar alcohols	C6H14O6	90770.3	89703.1	55326.5	127641	83261.6	69515.4	68211.9	109296	71402	47197.2	94154.1	51454.4	96080.5	58595.6	64119.6	65620.3	47990.7	84115	82637.3	73561.3	0.177413	0.332192	0.896575	unchanged	C01697	Galactose metabolism(ko00052);;Metabolic pathways(ko01100)	--	--	--	--	--	--	--	HMDB0011632	Organic compounds	Organic oxygen compounds	Organooxygen compounds	Carbohydrates and carbohydrate conjugates	5460044	488-45-9
meta_341	D-Mannitol	Carbohydrates and Its metabolites	Sugar alcohols	C6H14O6	138516	189029	69664.7	217771	95223.2	105985	167608	173863	88587.7	101380	158044	64247.9	148433	134366	117996	133963	103787	106760	133735	160751	0.0946166	0.646363	0.453106	unchanged	C00392	Metabolic pathways(ko01100);;Fructose and mannose metabolism(ko00051);;ABC transporters(ko02010)	--	--	--	--	--	--	--	HMDB0000765	Organic compounds	Organic oxygen compounds	Organooxygen compounds	Carbohydrates and carbohydrate conjugates	6251	69-65-8
meta_350	D-Sorbitol	Carbohydrates and Its metabolites	Sugar alcohols	C6H14O6	138516	189029	69664.7	217771	95223.2	105985	167608	173863	88587.7	101380	158044	64247.9	148433	134366	117996	133963	103787	106760	133735	160751	0.0946166	0.646363	0.453106	unchanged	C00794	Metabolic pathways(ko01100);;ABC transporters(ko02010);;Fructose and mannose metabolism(ko00051);;Galactose metabolism(ko00052)	--	--	--	--	--	--	--	HMDB0000247	Organic compounds	Organic oxygen compounds	Organooxygen compounds	Carbohydrates and carbohydrate conjugates	5780	50-70-4
meta_372	Dulcitol	Carbohydrates and Its metabolites	Sugar alcohols	C6H14O6	138516	189029	69664.7	217771	95223.2	105985	167608	173863	88587.7	101380	158044	64247.9	148433	134366	117996	133963	103787	106760	133735	160751	0.0946166	0.646363	0.453106	unchanged	C01697	Metabolic pathways(ko01100);;Galactose metabolism(ko00052)	--	--	--	--	--	--	--	HMDB0011632	Organic compounds	Organic oxygen compounds	Organooxygen compounds	Carbohydrates and carbohydrate conjugates	5460044	488-45-9
meta_387	GalactinolHydrate	Carbohydrates and Its metabolites	Sugar alcohols	C12H22O11	580729	481684	994611	1.35151e+06	808533	1.30209e+06	1.11496e+06	269692	120408	1.13058e+06	160393	841351	832295	36183.3	127407	1.31336e+06	512222	844252	714490	926107	0.370454	0.342283	0.921174	unchanged	--	--	--	--	--	--	--	--	--	--	--	--	--	--	--	--
meta_603	Myoinositol	Carbohydrates and Its metabolites	Sugar alcohols	C6H12O6	752291	810957	407845	514879	557788	570536	596394	539133	332647	486075	512226	504662	543064	555193	507358	496381	484384	443580	606015	456342	0.124201	0.356079	0.922716	unchanged	C00137	Phosphatidylinositol signaling system(ko04070);;Metabolic pathways(ko01100);;Ascorbate and aldarate metabolism(ko00053);;Inositol phosphate metabolism(ko00562);;ABC transporters(ko02010);;Galactose metabolism(ko00052)	--	--	--	--	--	--	--	HMDB0000211	Organic compounds	Organic oxygen compounds	Organooxygen compounds	Alcohols and polyols	_	87-89-8
meta_82	2-O-α-D-glucopyranosyl-L-ascorbic acid	Carbohydrates and Its metabolites	Sugar derivatives	C12H18O11	41510.3	44538.5	53953.3	50760.5	43245.4	36454.5	49192.2	39510.6	63239.5	42420.6	55306	59933.1	52824.8	49204.4	55802.7	51925.8	30296.6	52788.2	40306.8	29006.7	-0.0384946	0.770669	0.43746	unchanged	--	--	--	--	--	--	--	--	--	--	--	--	--	--	--	--
meta_44	2,4-diacetamino-2,4,6-triphenoxy-D-mannopyranose	Carbohydrates and Its metabolites	Sugar derivatives	C10H18N2O5	907424	2.9583e+06	2.62738e+06	2.92555e+06	351071	6.68618e+06	3.24551e+06	3.42288e+06	2.30512e+06	1.55889e+06	3.04548e+06	1.01954e+06	2.15222e+06	1.99027e+06	1.74657e+06	2.43379e+06	1.30878e+06	1.83754e+06	3.61846e+06	6.10389e+06	0.0956777	0.812511	0.247174	unchanged	--	--	--	--	--	--	--	--	--	--	--	--	--	--	--	--
meta_615	N-Acetyl-D-Glucosamine	Carbohydrates and Its metabolites	Sugar derivatives	C8H15NO6	1.31376e+06	593034	742239	1.65414e+06	646026	1.7558e+06	1.09904e+06	859083	791739	688178	1.42443e+06	610612	774360	762658	681444	942796	1.10053e+06	1.00414e+06	2.05307e+06	626402	0.0233146	0.934501	0.142991	unchanged	C00042	cAMP signaling pathway(ko04024);;Propanoate metabolism(ko00640);;Amino sugar and nucleotide sugar metabolism(ko00520);;Retrograde endocannabinoid signaling(ko04723);;Neuroactive ligand-receptor interaction(ko04080);;Huntington disease(ko05016);;Glucagon signaling pathway(ko04922);;Circadian entrainment(ko04713);;Spinocerebellar ataxia(ko05017);;Glyoxylate and dicarboxylate metabolism(ko00630);;Gl…	--	--	--	--	--	--	--	HMDB0062641	Organic compounds	Organic oxygen compounds	Organooxygen compounds	Carbohydrates and carbohydrate conjugates	1738118	_
meta_340	D-Maltopentaose	Carbohydrates and Its metabolites	Sugars	C30H52O26	31093.9	41105.4	35930	13369.6	13410.1	61444.4	50306.6	33293	54583.3	58758.1	86809.3	72232.6	38867.6	25642.8	40754.5	64005.5	20232.3	21513.5	65102.6	44648.7	-0.286851	0.355091	1.01647	unchanged	--	--	--	--	--	--	--	--	--	--	--	--	--	--	--	--
meta_19	1,6-anhydro-β-D-glucose	Carbohydrates and Its metabolites	Sugars	C6H10O5	51574.9	45886.7	26699.4	33958.8	59844.5	45658	50155.5	29150.3	5707.94	29771.9	22987.9	29859.6	35729.8	21134.6	25229.3	37548	21047.3	21085.1	64433.3	36380.7	0.262596	0.34969	0.968831	unchanged	--	--	--	--	--	--	--	--	--	HMDB0000640	Organic compounds	Organoheterocyclic compounds	Oxepanes	_	2724705	498-07-7
meta_356	D-ribonate lithium salt	Carbohydrates and Its metabolites	Sugars	C5H10O6	169170	136348	226085	123505	189574	213071	203883	194469	254137	183292	173645	212180	170584	101338	130126	133532	304229	198115	188185	213367	0.0529449	0.758434	0.447895	unchanged	--	--	--	--	--	--	--	--	--	--	--	--	--	--	--	--
meta_344	D-Melezitose	Carbohydrates and Its metabolites	Sugars	C18H32O16	181520	158606	126592	114671	178089	112614	121563	128806	112770	126911	93055	77854.5	120936	110912	107732	117181	122700	83953.5	109361	129375	0.344149	0.0108507	2.38202	up	--	--	--	--	--	--	--	--	--	HMDB0011730	Organic compounds	Organic oxygen compounds	Organooxygen compounds	Carbohydrates and carbohydrate conjugates	92817	597-12-6
meta_591	Maltotriose	Carbohydrates and Its metabolites	Sugars	C18H32O16	181520	158606	126592	114671	178089	112614	121563	128806	112770	126911	93055	77854.5	120936	110912	107732	117181	122700	83953.5	109361	129375	0.344149	0.0108507	2.38202	up	C01835	ABC transporters(ko02010);;Carbohydrate digestion and absorption(ko04973)	--	--	--	--	--	--	--	HMDB0038852	Organic compounds	Organic oxygen compounds	Organooxygen compounds	Carbohydrates and carbohydrate conjugates	871	6118-87-2
meta_724	Raffinose	Carbohydrates and Its metabolites	Sugars	C18H32O16	181520	158606	126592	114671	178089	112614	121563	128806	112770	126911	93055	77854.5	120936	110912	107732	117181	122700	83953.5	109361	129375	0.344149	0.0108507	2.38202	up	C00492	Metabolic pathways(ko01100);;Galactose metabolism(ko00052);;ABC transporters(ko02010)	--	--	--	--	--	--	--	HMDB0003213	Organic compounds	Organic oxygen compounds	Organooxygen compounds	Carbohydrates and carbohydrate conjugates	439242	512-69-6
meta_320	D-(+)-Cellobiose	Carbohydrates and Its metabolites	Sugars	C12H22O11	217360	223778	230666	83509.9	140852	261687	156253	105654	29409.7	111468	113271	263070	155474	138104	205661	224535	236385	79518.8	409148	237548	-0.402409	0.203226	1.15822	unchanged	--	--	--	--	--	--	--	--	--	HMDB0000055	Organic compounds	Organic oxygen compounds	Organooxygen compounds	Carbohydrates and carbohydrate conjugates	10712	528-50-7
meta_322	D-Allose	Carbohydrates and Its metabolites	Sugars	C6H12O6	752291	810957	407845	514879	557788	570536	596394	539133	332647	486075	512226	504662	543064	555193	507358	496381	484384	443580	606015	456342	0.124201	0.356079	0.922716	unchanged	C01487	ABC transporters(ko02010);;Fructose and mannose metabolism(ko00051);;Metabolic pathways(ko01100)	--	--	--	--	--	--	--	HMDB0001151	Organic compounds	Organic oxygen compounds	Organooxygen compounds	Carbohydrates and carbohydrate conjugates	12285879	6038-51-3
meta_334	D-Glucose	Carbohydrates and Its metabolites	Sugars	C6H12O6	752291	810957	407845	514879	557788	570536	596394	539133	332647	486075	512226	504662	543064	555193	507358	496381	484384	443580	606015	456342	0.124201	0.356079	0.922716	unchanged	C00031	Taste transduction(ko04742);;Type II diabetes mellitus(ko04930);;Bile secretion(ko04976);;Neomycin, kanamycin and gentamicin biosynthesis(ko00524);;Central carbon metabolism in cancer(ko05230);;Galactose metabolism(ko00052);;ABC transporters(ko02010);;Insulin signaling pathway(ko04910);;AGE-RAGE signaling pathway in diabetic complications(ko04933);;HIF-1 signaling pathway(ko04066);;Metabolic path…	--	--	--	--	--	--	--	HMDB0003345	Organic compounds	Organic oxygen compounds	Organooxygen compounds	Carbohydrates and carbohydrate conjugates	79025	492-62-6
meta_342	D-Mannose	Carbohydrates and Its metabolites	Sugars	C6H12O6	752291	810957	407845	514879	557788	570536	596394	539133	332647	486075	512226	504662	543064	555193	507358	496381	484384	443580	606015	456342	0.124201	0.356079	0.922716	unchanged	C00159	Fructose and mannose metabolism(ko00051);;Lysosome(ko04142);;ABC transporters(ko02010);;Galactose metabolism(ko00052);;Amino sugar and nucleotide sugar metabolism(ko00520);;C-type lectin receptor signaling pathway(ko04625);;Metabolic pathways(ko01100)	--	--	--	--	--	--	--	--	--	--	--	--	--	--
meta_351	D-Tagatose	Carbohydrates and Its metabolites	Sugars	C6H12O6	752291	810957	407845	514879	557788	570536	596394	539133	332647	486075	512226	504662	543064	555193	507358	496381	484384	443580	606015	456342	0.124201	0.356079	0.922716	unchanged	C00795	Galactose metabolism(ko00052);;Metabolic pathways(ko01100)	--	--	--	--	--	--	--	HMDB0003418	Organic compounds	Organic oxygen compounds	Organooxygen compounds	Carbohydrates and carbohydrate conjugates	14408225	20197-42-6
meta_352	D-Talose	Carbohydrates and Its metabolites	Sugars	C6H12O6	752291	810957	407845	514879	557788	570536	596394	539133	332647	486075	512226	504662	543064	555193	507358	496381	484384	443580	606015	456342	0.124201	0.356079	0.922716	unchanged	--	--	--	--	--	--	--	--	--	--	--	--	--	--	--	--
meta_827	（2S，3R，4R，5R）-2,3,4,5,6-五羟基己醛	Carbohydrates and Its metabolites	Sugars	C6H12O6	752291	810957	407845	514879	557788	570536	596394	539133	332647	486075	512226	504662	543064	555193	507358	496381	484384	443580	606015	456342	0.124201	0.356079	0.922716	unchanged	--	--	--	--	--	--	--	--	--	--	--	--	--	--	--	--
meta_624	N-Acetylmannosamine	Carbohydrates and Its metabolites	Sugars	C8H15NO6	1.31376e+06	593034	742239	1.65414e+06	646026	1.7558e+06	1.09904e+06	859083	791739	688178	1.42443e+06	610612	774360	762658	681444	942796	1.10053e+06	1.00414e+06	2.05307e+06	626402	0.0233146	0.934501	0.142991	unchanged	--	--	--	--	--	--	--	--	--	--	--	--	--	--	--	--
meta_784	UDP-D-galactose/UDP-glucose	Carbohydrates and Its metabolites	Sugars	C15H24N2O17P2	2.34397e+06	2.03886e+06	1.54177e+06	1.24442e+06	1.14353e+06	1.81248e+06	1.6099e+06	2.74017e+06	2.24031e+06	1.00794e+06	1.33398e+06	1.22532e+06	1.32186e+06	2.4025e+06	1.24617e+06	1.14308e+06	826386	1.01413e+06	1.26188e+06	868657	0.487205	0.0387337	1.83656	up	C02199	Metabolic pathways(ko01100);;Galactose metabolism(ko00052);;Amino sugar and nucleotide sugar metabolism(ko00520)	--	--	--	--	--	--	--	HMDB0012305	Organic compounds	Nucleosides, nucleotides, and analogues	Pyrimidine nucleotides	Pyrimidine nucleotide sugars	192751	1955-26-6
meta_348	D-Saccharic Acid 1,4-lactone (hydrate)	Carbohydrates and Its metabolites	Sugars	C6H8O7	2.34825e+06	2.57813e+06	1.1575e+06	1.4102e+06	2.51039e+06	2.36843e+06	1.83013e+06	2.22566e+06	6.26514e+06	1.25367e+06	3.97134e+06	2.01203e+06	3.42026e+06	1.75872e+06	1.94352e+06	2.52757e+06	2.06132e+06	2.11399e+06	2.77387e+06	2.10055e+06	-0.0436529	0.888541	0.0810839	unchanged	--	--	--	--	--	--	--	--	--	--	--	--	--	--	--	--
meta_325	D-Fructose	Carbohydrates and Its metabolites	Sugars	C6H12O6	6.35366e+06	4.94992e+06	5.80116e+06	5.65554e+06	6.17908e+06	6.93965e+06	6.38721e+06	4.88693e+06	4.6022e+06	5.31357e+06	4.70224e+06	5.29918e+06	4.73441e+06	1.48885e+07	5.42646e+06	8.34745e+06	4.93981e+06	5.66811e+06	5.70152e+06	8.68035e+06	-0.261039	0.297114	0.920313	unchanged	C00095	Insulin resistance(ko04931);;Starch and sucrose metabolism(ko00500);;Metabolic pathways(ko01100);;Fructose and mannose metabolism(ko00051);;ABC transporters(ko02010);;Galactose metabolism(ko00052);;Taste transduction(ko04742);;Carbohydrate digestion and absorption(ko04973)	--	--	--	--	--	--	--	--	--	--	--	--	--	--
meta_680	Pantothenol	CoEnzyme and vitamins	CoEnzyme and vitamins	C9H19NO4	10093.3	4612.99	11275.5	27753.4	11902.6	18790.8	4802.17	1382.96	12717.9	14039.9	17974.3	48825.8	4153.74	12177.1	6119.21	20907	11491.4	25213.5	7854.47	8864.75	-0.478923	0.354676	0.869643	unchanged	C05944	Pantothenate and CoA biosynthesis(ko00770)	LMFA08020198	Pantothenol	(2R)-2,4-dihydroxy-N-(3-hydroxypropyl)-3,3-dimethylbutanamide	-	Fatty Acyls [FA]	Fatty amides [FA08]	N-acyl amines [FA0802]	HMDB0004231	Organic compounds	Organic oxygen compounds	Organooxygen compounds	Alcohols and polyols	131204	81-13-0
meta_657	Nicotinic Acid	CoEnzyme and vitamins	CoEnzyme and vitamins	C6H5NO2	32187.1	28629.1	67142.7	118368	96858.8	125081	94737.8	36579.6	10.1316	88895.2	127741	122266	58996.3	121114	122128	8.89466	8.69689	63396.7	8.8629	63492	0.0196818	0.966245	0.0382063	unchanged	C00253	Nicotinate and nicotinamide metabolism(ko00760);;Metabolic pathways(ko01100);;Pertussis(ko05133)	--	--	--	--	--	--	--	HMDB0003269	Organic compounds	Organic acids and derivatives	Carboxylic acids and derivatives	Amino acids, peptides, and analogues	68499	583-08-4
meta_324	D-Calcium Pantothenate	CoEnzyme and vitamins	CoEnzyme and vitamins	C18H34N2O10	36396.2	79040.6	42502.2	16430.2	27134.3	67377.6	37216.3	59902.2	50976.3	18270.2	38409.3	24641.4	47026.5	36986	10405.5	27195.3	17852.8	18852.5	20426.8	79848.4	0.436364	0.229843	1.15995	unchanged	--	--	--	--	--	--	--	--	--	--	--	--	--	--	--	--
meta_762	Thiamine	CoEnzyme and vitamins	CoEnzyme and vitamins	C12H17N4OS+	36547.5	44274.9	94465.6	80803.4	102535	47254.5	33757.3	42853.5	129085	41749	46072.6	52159.7	69845.2	36220.2	40967.4	26628.1	60169.2	33900	62890.7	19364.4	0.543603	0.106845	1.56497	unchanged	C00378	Metabolic pathways(ko01100);;Sulfur relay system(ko04122);;Vitamin digestion and absorption(ko04977);;ABC transporters(ko02010);;Thiamine metabolism(ko00730)	--	--	--	--	--	--	--	--	--	--	--	--	--	--
meta_656	Nicotinamide-N-Oxide	CoEnzyme and vitamins	CoEnzyme and vitamins	C6H6N2O2	48395.2	34503.5	35028.7	38570.3	33971.2	7223.01	14987.6	9.30713	35017.4	12621	44978.4	8.84028	51329.2	31045.5	30688.5	16849	12505.8	41393.9	2776.67	21595.2	0.0402137	0.925091	0.0901985	unchanged	--	--	--	--	--	--	--	--	--	HMDB0002730	Organic compounds	Organoheterocyclic compounds	Pyridines and derivatives	Pyridinecarboxylic acids and derivatives	72661	1986-81-8
meta_725	Riboflavin	CoEnzyme and vitamins	CoEnzyme and vitamins	C17H20N4O6	61223.8	68234.3	76987.4	19325.8	33297.8	69358.8	40041.3	61136.4	46281.1	37092.4	44590.5	89661.9	42004.7	42384.3	62152.1	29483.4	30763.7	36073.8	30829	60512.7	0.130986	0.604065	0.397748	unchanged	C00255	Riboflavin metabolism(ko00740);;ABC transporters(ko02010);;Vitamin digestion and absorption(ko04977);;Oxidative phosphorylation(ko00190);;Metabolic pathways(ko01100)	--	--	--	--	--	--	--	HMDB0001520	Organic compounds	Nucleosides, nucleotides, and analogues	Flavin nucleotides	_	643976	146-17-8
meta_384	Flavin Single Nucleotide(FMN)	CoEnzyme and vitamins	CoEnzyme and vitamins	C17H21N4O9P	92056.9	61460.9	71171.3	98288.6	84464.5	80745.8	66844.2	77749.2	70094.3	43233.5	94384.2	60369.8	115813	61460.7	96554.9	89536.8	47118.5	73224.9	36425.5	74858.4	-0.00701767	0.969015	0.104504	unchanged	--	--	--	--	--	--	--	--	--	--	--	--	--	--	--	--
meta_652	NADPH	CoEnzyme and vitamins	CoEnzyme and vitamins	C21H30N7O17P3	119994	59637.7	108487	103786	136756	91450.3	44214.2	44070	123150	77051.1	64951.3	8.84028	37704.4	56964.7	116568	56321.6	102907	75847.8	49830.6	85165.2	0.491503	0.0951655	1.68518	unchanged	C00006	Glutathione metabolism(ko00480);;Metabolic pathways(ko01100);;Drug metabolism - other enzymes(ko00983);;Thyroid hormone synthesis(ko04918);;Nicotinate and nicotinamide metabolism(ko00760);;Aldosterone synthesis and secretion(ko04925)	--	--	--	--	--	--	--	HMDB0000221	Organic compounds	Nucleosides, nucleotides, and analogues	5')-dinucleotides	_	5884	53-57-6
meta_669	Orotic Acid	CoEnzyme and vitamins	CoEnzyme and vitamins	C5H4N2O4	154679	150111	181051	8.77628	172287	9.12373	161266	210270	315072	181660	243103	187693	9.33657	108007	120613	180022	8.69689	247592	132151	141988	0.165281	0.685505	0.31358	unchanged	C00295	Pyrimidine metabolism(ko00240);;Metabolic pathways(ko01100)	--	--	--	--	--	--	--	--	--	--	--	--	--	--
meta_301	Coenzyme-II (β-NADP)	CoEnzyme and vitamins	CoEnzyme and vitamins	C21H28N7O17P3	320322	234438	8.52773	341710	348685	172339	235197	9.30713	379052	494591	328786	117106	394058	405183	299791	231628	212645	442080	267359	364800	-0.278095	0.383647	0.762735	unchanged	--	--	--	--	--	--	--	--	--	--	--	--	--	--	--	--
meta_679	Pantothenate	CoEnzyme and vitamins	CoEnzyme and vitamins	C9H17NO5	7.73029e+06	1.48829e+07	8.52625e+06	5.3393e+06	7.23018e+06	1.11983e+07	6.46908e+06	9.95995e+06	8.50729e+06	4.42974e+06	8.19049e+06	5.46397e+06	7.71524e+06	6.85594e+06	3.23167e+06	4.64962e+06	4.75693e+06	3.80893e+06	5.12522e+06	1.2096e+07	0.445275	0.0953539	1.57846	unchanged	C00864	Metabolic pathways(ko01100);;Vitamin digestion and absorption(ko04977);;beta-Alanine metabolism(ko00410);;Pantothenate and CoA biosynthesis(ko00770)	--	--	--	--	--	--	--	HMDB0000210	Organic compounds	Organic oxygen compounds	Organooxygen compounds	Alcohols and polyols	6613	79-83-4
meta_654	Nicotinamide	CoEnzyme and vitamins	CoEnzyme and vitamins	C6H6N2O	2.88251e+07	3.5724e+07	3.20618e+07	1.85236e+07	3.10315e+07	1.29235e+07	1.53461e+07	2.41811e+07	2.03694e+07	6.23365e+06	1.95698e+07	2.56659e+07	3.16748e+07	2.07708e+07	1.29517e+07	4.02164e+07	2.47297e+07	1.63649e+07	2.84552e+07	3.68019e+07	-0.191564	0.443578	0.657254	unchanged	C00153	Metabolic pathways(ko01100);;Nicotinate and nicotinamide metabolism(ko00760);;Vitamin digestion and absorption(ko04977);;Longevity regulating pathway - worm(ko04212)	--	--	--	--	--	--	--	HMDB0001406	Organic compounds	Organoheterocyclic compounds	Pyridines and derivatives	Pyridinecarboxylic acids and derivatives	936	98-92-0
meta_678	Pantetheine	CoEnzyme and vitamins	CoEnzyme and vitamins	C11H22N2O4S	9.72922e+08	8.78349e+08	8.56145e+08	9.10033e+08	8.68344e+08	9.75694e+08	1049610859	1057529562	1146849338	9.68068e+08	1058298071	923525171	9.56118e+08	884044580	9.3546e+08	8.99834e+08	8.81199e+08	1043523839	8.99982e+08	8.94054e+08	0.0465569	0.407822	0.748159	unchanged	C00831	Pantothenate and CoA biosynthesis(ko00770)	--	--	--	--	--	--	--	--	--	--	--	--	--	--
meta_244	Carnitine C14:2	FA	CAR	C21H37NO4	115455	164201	160063	12758	18731.5	80687.1	16087.6	304076	226840	8.72641	9.80612	23407.7	79899.2	134639	79448.8	117901	83188.9	53296.3	94049.1	8.7138	0.722803	0.249843	1.01271	unchanged	--	--	--	--	--	--	--	--	--	--	--	--	--	--	--	--
meta_267	Carnitine C20:5	FA	CAR	C27H43NO4	147469	104624	120631	113624	7.68021	76969.5	52508.8	182314	192696	42839.5	132889	8.84028	173610	120550	239409	197888	157452	114931	84893.4	81793.8	-0.334513	0.362574	0.960748	unchanged	--	--	--	--	--	--	--	--	--	--	--	--	--	--	--	--
meta_282	Carnitine C7:DC	FA	CAR	C14H25NO6	147539	625936	117458	176539	361646	70604.2	80057.2	213865	342144	67960.8	370703	93273.6	362799	281201	566818	206117	144457	234715	149775	164045	-0.223998	0.61345	0.554151	unchanged	--	--	--	--	--	--	--	--	--	--	--	--	--	--	--	--
meta_235	Carnitine C11:0	FA	CAR	C18H35NO4	153551	622824	311753	104315	117720	185418	46925.1	300319	290997	119616	319293	110239	224102	276359	187308	315767	111134	115805	138803	590790	-0.0846409	0.849473	0.217035	unchanged	--	--	--	--	--	--	--	--	--	--	--	--	--	--	--	--
meta_287	Carnitine C9:1	FA	CAR	C16H29NO4	179821	230795	107609	196151	120664	101989	110442	247735	212502	95233.2	448775	140918	352091	281121	182822	303984	187073	151047	145678	452116	-0.722889	0.0300418	2.01418	down	--	--	--	--	--	--	--	--	--	--	--	--	--	--	--	--
meta_286	Carnitine C9:0	FA	CAR	C16H31NO4	241939	313391	300140	250117	128309	184997	80400.7	276782	463655	125216	308549	119846	208428	249456	188172	251964	159057	147623	172686	656136	-0.0579748	0.874711	0.085689	unchanged	--	--	--	--	--	--	--	--	--	--	--	--	--	--	--	--
meta_285	Carnitine C8:1	FA	CAR	C15H27NO4	279099	356718	691096	407256	357403	448069	191946	1.25956e+06	465325	365162	642818	225831	167316	347072	9.24514	491648	247801	187392	1.00498e+06	3.37131e+06	-0.471659	0.58148	0.462454	unchanged	--	--	--	--	--	--	--	--	--	--	--	--	--	--	--	--
meta_234	Carnitine C10:1-OH	FA	CAR	C17H31NO5	302421	293835	341663	288939	235034	39815.5	167508	630741	478197	149364	9.80612	8.84028	9.33657	259555	354165	8.89466	267243	9.75903	8.8629	460037	1.12631	0.057697	1.78972	unchanged	--	--	--	--	--	--	--	--	--	--	--	--	--	--	--	--
meta_277	Carnitine C6:1	FA	CAR	C13H23NO4	305507	88346.2	69192.8	223650	91312.2	162439	101271	60898.9	124466	26735.6	39682.2	120661	116774	113354	127828	202653	98615.8	30417.6	120005	157049	0.153793	0.688231	0.553075	unchanged	--	--	--	--	--	--	--	--	--	--	--	--	--	--	--	--
meta_260	Carnitine C18:3	FA	CAR	C25H43NO4	351579	34174.6	369201	98684.5	173193	215691	17319.6	562293	810624	107829	369851	89442	246552	413731	171445	295740	244295	118618	259100	620489	-0.0459408	0.926339	0.0473293	unchanged	--	--	--	--	--	--	--	--	--	--	--	--	--	--	--	--
meta_252	Carnitine C16:2	FA	CAR	C23H41NO4	376410	218379	8.52773	157102	167013	190117	123763	660388	751547	204573	293928	45048.7	355552	300580	282400	456818	8.69689	164447	201209	8.7138	0.440219	0.422582	0.666002	unchanged	--	--	--	--	--	--	--	--	--	--	--	--	--	--	--	--
meta_291	Carnitine ph-C14	FA	CAR	C27H45NO4	566094	72198.3	64325.6	180449	425988	335957	237455	536099	446571	91536.6	618287	354026	573779	769909	106102	505134	46237.1	111281	570773	603021	-0.526387	0.215511	1.13374	unchanged	--	--	--	--	--	--	--	--	--	--	--	--	--	--	--	--
meta_263	Carnitine C20-OH	FA	CAR	C27H53NO5	642209	1.09231e+06	438285	623526	748349	301518	297352	942555	755404	155109	723483	224411	1.40522e+06	298790	1.04005e+06	1.01951e+06	560118	956247	581516	416723	-0.269063	0.430847	0.858293	unchanged	--	--	--	--	--	--	--	--	--	--	--	--	--	--	--	--
meta_268	Carnitine C22:6	FA	CAR	C29H45NO4	642209	1.09231e+06	438285	623526	748349	301518	297352	942555	755404	155109	723483	224411	1.40522e+06	298790	1.04005e+06	1.01951e+06	560118	956247	581516	416723	-0.269063	0.430847	0.858293	unchanged	--	--	--	--	--	--	--	--	--	--	--	--	--	--	--	--
meta_236	Carnitine C11:1	FA	CAR	C18H33NO4	726325	285788	894136	521637	222206	803308	282740	450471	878218	430601	673841	409745	618164	446552	486031	626038	645830	249268	490244	1.42252e+06	-0.143045	0.661441	0.341894	unchanged	--	--	--	--	--	--	--	--	--	--	--	--	--	--	--	--
meta_233	Carnitine C10:1	FA	CAR	C17H31NO4	741768	676866	435001	309859	184689	790192	132286	1.32709e+06	1.10859e+06	260044	1.10539e+06	143334	450876	399328	501085	814865	442305	125409	211821	1.10397e+06	0.171305	0.701975	0.335519	unchanged	--	--	--	--	--	--	--	--	--	--	--	--	--	--	--	--
meta_288	Carnitine C9:DC	FA	CAR	C16H29NO6	751695	2.09889e+06	936550	970733	1.25532e+06	549759	419963	1.11155e+06	1.59102e+06	443730	1.51179e+06	479808	1.12541e+06	1.22802e+06	1.68207e+06	881973	708905	839326	605308	1.8195e+06	-0.103439	0.73995	0.319733	unchanged	--	--	--	--	--	--	--	--	--	--	--	--	--	--	--	--
meta_240	Carnitine C12:1	FA	CAR	C19H35NO4	804758	492027	8.52773	338739	239690	324022	215179	1.00724e+06	647465	272889	631045	8.84028	553653	433570	694973	509832	437534	183035	277069	601710	0.00652217	0.987031	0.0091861	unchanged	--	--	--	--	--	--	--	--	--	--	--	--	--	--	--	--
meta_261	Carnitine C19:0	FA	CAR	C26H51NO4	871735	235304	511545	429336	353490	518110	247530	377194	1.99581e+06	133736	1.45538e+06	158152	703148	659536	898881	460809	901551	625742	261715	424155	-0.206976	0.679618	0.337159	unchanged	--	--	--	--	--	--	--	--	--	--	--	--	--	--	--	--
meta_281	Carnitine C7:1	FA	CAR	C14H25NO4	1.00928e+06	2.40273e+06	1.15549e+06	1.95655e+06	1.00753e+06	1.09754e+06	899121	2.16946e+06	2.2437e+06	1.04253e+06	1.64704e+06	2.11871e+06	1.13498e+06	1.2603e+06	1.09632e+06	1.34311e+06	777442	1.24146e+06	1.48094e+06	2.27993e+06	0.059329	0.806567	0.212582	unchanged	--	--	--	--	--	--	--	--	--	--	--	--	--	--	--	--
meta_247	Carnitine C15:1	FA	CAR	C22H41NO4	1.09658e+06	873440	1.40487e+06	593564	574925	881031	500947	1.10551e+06	1.54971e+06	409697	1.25636e+06	544951	780924	930936	955558	1.26897e+06	1.10591e+06	624345	809651	2.08363e+06	-0.204759	0.470315	0.615517	unchanged	--	--	--	--	--	--	--	--	--	--	--	--	--	--	--	--
meta_278	Carnitine C6:DC	FA	CAR	C13H23NO6	1.12193e+06	2.6117e+06	676268	1.87897e+06	1.11994e+06	962199	898154	1.71764e+06	1.93943e+06	736689	1.84596e+06	862562	1.7882e+06	1.28696e+06	1.40367e+06	1.83919e+06	989729	1.08606e+06	891637	1.74803e+06	-0.00832581	0.973994	0.0493143	unchanged	--	--	--	--	--	--	--	--	--	--	--	--	--	--	--	--
meta_279	Carnitine C7-OH	FA	CAR	C14H27NO5	1.25033e+06	2.41998e+06	694797	1.92311e+06	1.16094e+06	980450	977840	1.79322e+06	2.08692e+06	775802	1.86866e+06	827440	1.73201e+06	1.31032e+06	1.42717e+06	1.9607e+06	915850	1.02578e+06	824758	1.845e+06	0.033805	0.893196	0.120655	unchanged	--	--	--	--	--	--	--	--	--	--	--	--	--	--	--	--
meta_241	Carnitine C13:0	FA	CAR	C20H39NO4	1.34176e+06	2.02614e+06	1.11335e+06	1.28588e+06	686084	850822	650843	1.29427e+06	1.97194e+06	455670	2.31136e+06	1.54175e+06	2.44152e+06	1.9656e+06	1.53797e+06	2.05657e+06	1.19357e+06	807501	941765	2.66889e+06	-0.58095	0.0421349	1.85703	down	--	--	--	--	--	--	--	--	--	--	--	--	--	--	--	--
meta_259	Carnitine C18:2-OH	FA	CAR	C25H45NO5	1.34336e+06	540152	1.32443e+06	417352	584641	564020	167146	2.55325e+06	6.43234e+06	195963	1.17982e+06	133493	1.85759e+06	877697	1.61013e+06	1.13044e+06	1.85839e+06	666446	464908	1.29302e+06	0.351106	0.638049	0.494258	unchanged	--	--	--	--	--	--	--	--	--	--	--	--	--	--	--	--
meta_246	Carnitine C15	FA	CAR	C22H43NO4	1.60124e+06	2.40242e+06	2.28016e+06	764117	848678	923685	556584	1.96969e+06	2.12021e+06	609050	2.39224e+06	291936	2.05989e+06	1.8506e+06	2.68855e+06	2.08195e+06	2.0667e+06	1.68801e+06	857810	2.56226e+06	-0.397416	0.197641	1.26605	unchanged	--	--	--	--	--	--	--	--	--	--	--	--	--	--	--	--
meta_265	Carnitine C20:1-OH	FA	CAR	C27H51NO5	1.61024e+06	351240	227591	1.00265e+06	859713	549323	524410	2.83992e+06	1.56101e+06	351789	146199	288129	2.69692e+06	471434	2.84549e+06	2.35612e+06	2.22936e+06	1.2277e+06	1.0952e+06	960185	-0.535428	0.29669	1.02589	unchanged	--	--	--	--	--	--	--	--	--	--	--	--	--	--	--	--
meta_280	Carnitine C7:0	FA	CAR	C14H27NO4	2.59384e+06	3.04833e+06	2.27751e+06	2.07605e+06	2.2643e+06	2.42362e+06	1.91021e+06	4.7638e+06	3.10902e+06	1.77966e+06	2.31955e+06	718958	1.61279e+06	2.14735e+06	1.6053e+06	1.82129e+06	1.59866e+06	1.18706e+06	1.34353e+06	7.59002e+06	0.258256	0.535604	0.678831	unchanged	--	--	--	--	--	--	--	--	--	--	--	--	--	--	--	--
meta_275	Carnitine C5:DC	FA	CAR	C12H21NO6	2.737e+06	1.78745e+07	1.80012e+06	9.36064e+06	4.4676e+06	4.93557e+06	5.2904e+06	3.58806e+06	3.91311e+06	1.37346e+06	1.33266e+07	5.77217e+06	1.28161e+07	8.72427	3.90309e+06	3.34347e+06	2.37934e+06	8.49773e+06	7.1558e+06	2.84329e+06	-0.117531	0.824543	0.289046	unchanged	--	--	--	--	--	--	--	--	--	--	--	--	--	--	--	--
meta_242	Carnitine C13:1	FA	CAR	C20H37NO4	2.8956e+06	1.21446e+06	3.60781e+06	1.49389e+06	1.69712e+06	3.8311e+06	1.45661e+06	3.09858e+06	3.40303e+06	1.86003e+06	2.55157e+06	2.77375e+06	1.90569e+06	2.14348e+06	3.00027e+06	4.00294e+06	4.18869e+06	1.84608e+06	2.01736e+06	6.64481e+06	-0.339531	0.269561	0.941058	unchanged	--	--	--	--	--	--	--	--	--	--	--	--	--	--	--	--
meta_239	Carnitine C12:0	FA	CAR	C19H37NO4	3.09098e+06	2.47636e+06	3.50963e+06	2.04928e+06	1.76558e+06	2.00447e+06	1.23761e+06	3.81127e+06	2.83132e+06	1.39024e+06	2.92424e+06	588807	2.72325e+06	2.55341e+06	2.76997e+06	4.0796e+06	1.93893e+06	1.67896e+06	1.99379e+06	5.63293e+06	-0.15372	0.607079	0.509888	unchanged	--	--	--	--	--	--	--	--	--	--	--	--	--	--	--	--
meta_266	Carnitine C20:2	FA	CAR	C27H49NO4	3.3336e+06	1.45004e+06	3.62186e+06	972026	1.23201e+06	1.6603e+06	434410	4.83662e+06	1.16888e+07	524059	2.75541e+06	338332	3.56462e+06	1.96361e+06	4.26832e+06	3.18705e+06	5.48817e+06	2.0172e+06	1.41172e+06	4.65741e+06	0.00494614	0.993269	0.0767967	unchanged	--	--	--	--	--	--	--	--	--	--	--	--	--	--	--	--
meta_238	Carnitine C12-OH	FA	CAR	C19H37NO5	4.08557e+06	3.838e+06	3.75383e+06	3.35679e+06	2.75592e+06	2.37126e+06	1.99487e+06	6.12641e+06	4.47084e+06	1.47886e+06	3.56927e+06	1.07978e+06	4.63256e+06	3.33906e+06	5.52268e+06	6.20353e+06	3.47525e+06	2.45755e+06	2.48053e+06	4.14404e+06	-0.108426	0.682891	0.474079	unchanged	--	--	--	--	--	--	--	--	--	--	--	--	--	--	--	--
meta_257	Carnitine C18:1-OH	FA	CAR	C25H47NO5	4.14055e+06	2.85296e+06	532280	1.97895e+06	1.91037e+06	1.77104e+06	1.26324e+06	6.58457e+06	6.98166e+06	1.06052e+06	2.6246e+06	628945	5.80064e+06	2.59228e+06	7.31851e+06	4.90924e+06	5.70444e+06	2.33148e+06	2.48005e+06	3.58947e+06	-0.385391	0.370782	0.850657	unchanged	--	--	--	--	--	--	--	--	--	--	--	--	--	--	--	--
meta_237	Carnitine C11:DC	FA	CAR	C18H33NO6	4.16866e+06	3.83423e+06	3.74419e+06	3.33545e+06	2.76082e+06	2.43295e+06	1.89054e+06	5.55846e+06	4.39606e+06	1.42646e+06	3.582e+06	1.0937e+06	4.66664e+06	3.20745e+06	5.28006e+06	5.95659e+06	3.49794e+06	2.41611e+06	2.31186e+06	4.11543e+06	-0.10689	0.676768	0.469243	unchanged	--	--	--	--	--	--	--	--	--	--	--	--	--	--	--	--
meta_290	Carnitine ph-C1	FA	CAR	C14H19NO4	4.18583e+06	5.0493e+06	2.25621e+06	8.78162e+06	4.31087e+06	3.84237e+06	2.8241e+06	9.30416e+06	6.61004e+06	1.66649e+06	5.49089e+06	3.00419e+06	5.66825e+06	5.54344e+06	3.01284e+06	4.01691e+06	2.06626e+06	2.147e+07	1.97178e+07	5.89574e+06	-0.636041	0.275025	1.05883	unchanged	--	--	--	--	--	--	--	--	--	--	--	--	--	--	--	--
meta_255	Carnitine C18-OH	FA	CAR	C25H49NO5	4.23469e+06	2.90984e+06	3.34682e+06	3.14495e+06	1.41977e+06	2.44487e+06	1.47855e+06	6.41124e+06	5.786e+06	1.00841e+06	3.53819e+06	1.00601e+06	7.6113e+06	2.95033e+06	9.65894e+06	5.87311e+06	5.06616e+06	3.88476e+06	2.82751e+06	2.90317e+06	-0.493736	0.206001	1.30423	unchanged	--	--	--	--	--	--	--	--	--	--	--	--	--	--	--	--
meta_262	Carnitine C19:2	FA	CAR	C26H47NO4	4.53922e+06	3.21177e+06	3.76911e+06	2.47007e+06	4.60181e+06	4.98546e+06	4.46876e+06	4.76535e+06	4.52877e+06	2.94901e+06	4.38688e+06	2.06608e+06	4.16955e+06	4.09334e+06	2.80327e+06	4.49625e+06	4.21339e+06	4.58917e+06	3.82425e+06	3.9253e+06	0.0630132	0.65157	0.53926	unchanged	--	--	--	--	--	--	--	--	--	--	--	--	--	--	--	--
meta_274	Carnitine C5:1	FA	CAR	C12H21NO4	4.81812e+06	8.61751e+06	4.58201e+06	5.94977e+06	6.02059e+06	7.04527e+06	5.60597e+06	8.02565e+06	6.50792e+06	4.61944e+06	8.67626e+06	4.38197e+06	7.93929e+06	5.35906e+06	6.37427e+06	6.70596e+06	6.1316e+06	6.89787e+06	1.13249e+07	8.7181e+06	-0.230739	0.181334	1.27501	unchanged	--	--	--	--	--	--	--	--	--	--	--	--	--	--	--	--
meta_243	Carnitine C14-OH	FA	CAR	C21H41NO5	4.97165e+06	3.75279e+06	3.7233e+06	3.33401e+06	2.67736e+06	2.30456e+06	1.98891e+06	6.08734e+06	4.89986e+06	1.35698e+06	3.60046e+06	1.18419e+06	6.30358e+06	3.56491e+06	8.21621e+06	6.59883e+06	4.69507e+06	3.27171e+06	2.50035e+06	4.4291e+06	-0.338066	0.271292	1.11637	unchanged	--	--	--	--	--	--	--	--	--	--	--	--	--	--	--	--
meta_249	Carnitine C16-OH	FA	CAR	C23H45NO5	5.03707e+06	3.39772e+06	4.29101e+06	2.78502e+06	2.11028e+06	2.90448e+06	1.80761e+06	8.3885e+06	1.0434e+07	924191	3.75559e+06	692018	8.25095e+06	2.82006e+06	7.11405e+06	8.14538e+06	3.46959e+06	3.99619e+06	2.92614e+06	4.21368e+06	-0.109042	0.7929	0.332592	unchanged	--	--	--	--	--	--	--	--	--	--	--	--	--	--	--	--
meta_253	Carnitine C17:0	FA	CAR	C24H47NO4	6.40042e+06	3.80755e+06	6.46838e+06	2.69685e+06	3.34831e+06	4.81082e+06	1.57878e+06	1.71665e+06	1.30617e+07	2.03967e+06	6.07538e+06	1.49513e+06	7.60715e+06	6.02277e+06	7.05963e+06	8.23734e+06	6.04121e+06	4.34938e+06	4.32625e+06	8.32443e+06	-0.374416	0.305697	0.9028	unchanged	--	--	--	--	--	--	--	--	--	--	--	--	--	--	--	--
meta_248	Carnitine C15:DC	FA	CAR	C22H41NO6	7.45811e+06	5.08173e+06	6.03861e+06	4.88037e+06	2.69383e+06	3.70042e+06	1.82062e+06	6.63486e+06	1.46226e+07	1.72854e+06	5.88863e+06	1.44339e+06	5.53371e+06	3.31076e+06	8.82251e+06	9.8741e+06	7.14343e+06	5.22186e+06	3.83833e+06	5.4701e+06	-0.0489697	0.896934	0.101259	unchanged	--	--	--	--	--	--	--	--	--	--	--	--	--	--	--	--
meta_254	Carnitine C17:1:DC	FA	CAR	C24H43NO6	8.23756e+06	2.57617e+06	5.28081e+06	3.39559e+06	1.66201e+06	3.30719e+06	1.11753e+06	1.36744e+07	6.11698e+06	2.15145e+06	2.50696e+06	996129	9.79502e+06	2.55651e+06	6.85887e+06	8.51817e+06	1.00988e+07	4.034e+06	4.22231e+06	6.82848e+06	-0.247561	0.581577	0.571168	unchanged	--	--	--	--	--	--	--	--	--	--	--	--	--	--	--	--
meta_245	Carnitine C14:2:DC	FA	CAR	C21H35NO6	9.98853e+06	5.68907e+06	2.37859e+07	4.34205e+06	4.2776e+06	5.8285e+06	2.38274e+06	1.68355e+07	2.09123e+07	8.21244e+06	1.02369e+07	2.60614e+06	1.03459e+07	1.03476e+07	1.05845e+07	1.45603e+07	9.18917e+06	5.23675e+06	7.81675e+06	20516577	0.011529	0.977599	0.0432594	unchanged	--	--	--	--	--	--	--	--	--	--	--	--	--	--	--	--
meta_264	Carnitine C20:1	FA	CAR	C27H51NO4	1.06879e+07	7.78563e+06	1.89273e+06	4.37462e+06	4.37877e+06	3.76779e+06	2.82326e+06	1.34353e+07	1.34971e+07	2.45458e+06	6.23177e+06	1.40767e+06	1.10752e+07	4.7764e+06	1.56639e+07	1.22086e+07	1.25231e+07	5.96419e+06	6.04242e+06	1.19329e+07	-0.432045	0.273562	1.00296	unchanged	--	--	--	--	--	--	--	--	--	--	--	--	--	--	--	--
meta_258	Carnitine C18:2	FA	CAR	C25H45NO4	1.47284e+07	2.29391e+06	8.69014e+06	2.02864e+06	3.89384e+06	6.32168e+06	2.58363e+06	2.86113e+07	6.72823e+07	2.554e+06	1.78355e+07	2.29616e+06	1.31367e+07	1.75633e+07	7.33829e+06	1.18229e+07	1.00735e+07	5.85562e+06	5.73965e+06	2.66189e+07	0.232745	0.768933	0.344666	unchanged	--	--	--	--	--	--	--	--	--	--	--	--	--	--	--	--
meta_232	Carnitine C10:0	FA	CAR	C17H33NO4	1.50905e+07	1.75505e+07	1.78055e+07	1.09408e+07	9.40918e+06	1.35897e+07	6.88207e+06	2.09314e+07	1.54391e+07	9.77552e+06	1.65159e+07	6.45034e+06	1.20914e+07	1.41476e+07	14254043	2.3515e+07	9.19692e+06	9.09276e+06	8.89444e+06	2.91173e+07	-0.0602628	0.82833	0.24901	unchanged	--	--	--	--	--	--	--	--	--	--	--	--	--	--	--	--
meta_273	Carnitine C5:0	FA	CAR	C12H23NO4	1.51378e+07	2.28697e+07	5.75738e+07	6.79894e+07	4.25836e+07	1.55519e+08	6.96839e+07	7.61052e+07	5.27118e+07	3.59233e+07	6.75461e+07	2.71446e+07	5.09114e+07	4.63564e+07	4.30274e+07	5.66587e+07	3.06187e+07	3.5965e+07	8.58383e+07	1.35633e+08	0.0402439	0.9201	0.140787	unchanged	--	--	--	--	--	--	--	--	--	--	--	--	--	--	--	--
meta_292	Carnitine-2-methyl-C4	FA	CAR	C12H23NO4	1.51378e+07	2.28697e+07	5.75738e+07	6.79894e+07	4.25836e+07	1.55519e+08	6.96839e+07	7.61052e+07	5.27118e+07	3.59233e+07	6.75461e+07	2.71446e+07	5.09114e+07	4.63564e+07	4.30274e+07	5.66587e+07	3.06187e+07	3.5965e+07	8.58383e+07	1.35633e+08	0.0402439	0.9201	0.140787	unchanged	--	--	--	--	--	--	--	--	--	--	--	--	--	--	--	--
meta_283	Carnitine C8-OH	FA	CAR	C15H29NO5	1.70688e+07	30503239	1.44084e+07	2.19061e+07	2.12398e+07	1.20358e+07	1.02234e+07	2.3564e+07	3.45691e+07	8.13541e+06	2.21633e+07	9.57791e+06	2.51727e+07	1.94239e+07	2.47814e+07	2.33029e+07	1.3586e+07	1.46503e+07	1.20314e+07	2.02995e+07	0.0660425	0.794385	0.239384	unchanged	--	--	--	--	--	--	--	--	--	--	--	--	--	--	--	--
meta_284	Carnitine C8:0	FA	CAR	C15H29NO4	2.09888e+07	2.63042e+07	2.16476e+07	2.58379e+07	2.85897e+07	2.16303e+07	1.42027e+07	2.89757e+07	2.58504e+07	1.19722e+07	2.77487e+07	1.27946e+07	1.86546e+07	2.48376e+07	2.97447e+07	2.09998e+07	1.64605e+07	1.05561e+07	1.7907e+07	3.91199e+07	0.0465523	0.829664	0.259553	unchanged	--	--	--	--	--	--	--	--	--	--	--	--	--	--	--	--
meta_251	Carnitine C16:1	FA	CAR	C23H43NO4	2.59469e+07	6.89191e+06	2.33789e+07	4.00663e+06	9.29859e+06	1.35406e+07	5.83138e+06	1.623e+07	3.261e+07	9.58227e+06	8.2028e+06	2.11357e+06	1.19935e+07	1.66378e+07	2.01883e+07	25637045	7.10103e+06	1.07259e+07	1.58478e+07	1.69548e+07	0.12167	0.754534	0.281077	unchanged	--	--	--	--	--	--	--	--	--	--	--	--	--	--	--	--
meta_293	Carnitine??C14:0	FA	CAR	C21H41NO4	3.15968e+07	8.99426	8.52773	1.83454e+07	1.08013e+07	1.87206e+07	8.38247e+06	2.56092e+07	3.76788e+07	1.2043e+07	2.76065e+07	7.84794e+06	1.75757e+07	1.67749e+07	2.10905e+07	3.94173e+07	2.26303e+07	1.84375e+07	2.01287e+07	4.70579e+07	-0.547953	0.179689	1.14182	unchanged	--	--	--	--	--	--	--	--	--	--	--	--	--	--	--	--
meta_256	Carnitine C18:0	FA	CAR	C25H49NO4	6.18278e+07	3.14095e+07	6.21862e+07	3.23303e+07	3.34345e+07	4.15278e+07	1.75726e+07	75650058	1.06052e+08	1.91716e+07	5.71616e+07	1.60321e+07	7.24693e+07	4.98388e+07	7.63144e+07	7.21207e+07	5.45158e+07	5.15288e+07	4.9384e+07	7.47899e+07	-0.254919	0.392061	0.836395	unchanged	--	--	--	--	--	--	--	--	--	--	--	--	--	--	--	--
meta_250	Carnitine C16:0	FA	CAR	C23H45NO4	6.36804e+07	3.93034e+07	6.32563e+07	2.97823e+07	3.21369e+07	3.69566e+07	1.87409e+07	8.38005e+07	1.40879e+08	1.75196e+07	5.72001e+07	1.5185e+07	6.7375e+07	5.61271e+07	6.69939e+07	7.23854e+07	4.41636e+07	4.15854e+07	3.98653e+07	8.0471e+07	-0.0413507	0.910639	0.106026	unchanged	--	--	--	--	--	--	--	--	--	--	--	--	--	--	--	--
meta_272	Carnitine C4:DC	FA	CAR	C11H19NO6	7.02546e+07	7.8087e+07	3.344e+07	6.21868e+07	4.83342e+07	6.30527e+07	6.32436e+07	1.01131e+08	6.44373e+07	5.85934e+07	9.64615e+07	5.22875e+07	5.1767e+07	4.6927e+07	4.01264e+07	5.87521e+07	6.47748e+07	7.36662e+07	1.04531e+08	8.16529e+07	-0.061915	0.753284	0.289628	unchanged	--	--	--	--	--	--	--	--	--	--	--	--	--	--	--	--
meta_276	Carnitine C6:0	FA	CAR	C13H25NO4	9.64528e+07	1.73335e+08	9.92631e+07	9.13567e+07	1.25345e+08	5.79291e+07	4.6672e+07	1.38933e+08	1.35162e+08	4.63963e+07	1.24218e+08	3.341e+07	115441323	1.01465e+08	1.35244e+08	1.11472e+08	6.27345e+07	7.85317e+07	6.63359e+07	1.41207e+08	0.0594152	0.818437	0.180597	unchanged	--	--	--	--	--	--	--	--	--	--	--	--	--	--	--	--
meta_270	Carnitine C3:0	FA	CAR	C10H19NO4	1.58823e+08	1.38769e+08	9.85479e+07	1.08536e+08	8.7986e+07	1.195e+08	1.48798e+08	1.92117e+08	8.39921e+07	6.74945e+07	7.9613e+07	8.88356e+07	9.43471e+07	7.33115e+07	6.88788e+07	5.77656e+07	6.29588e+07	7.46919e+07	1.04671e+08	8.42642e+07	0.609796	0.0085087	2.39466	up	--	--	--	--	--	--	--	--	--	--	--	--	--	--	--	--
meta_359	DL-Carnitine	FA	CAR	C7H15NO3	2.66767e+08	5.00161e+08	2.31906e+08	3.11571e+08	2.03736e+08	3.61315e+08	2.99046e+08	4.54152e+08	2.77919e+08	4.27772e+08	284803055	3.40654e+08	3.18063e+08	2.5141e+08	2.02453e+08	4.2738e+08	2.82917e+08	2.85347e+08	3.50455e+08	3.99087e+08	0.085459	0.620119	0.37338	unchanged	C00318	Thermogenesis(ko04714);;Bile secretion(ko04976)	--	--	--	--	--	--	--	HMDB0000062	Organic compounds	Organic nitrogen compounds	Organonitrogen compounds	Quaternary ammonium salts	10917	541-15-1
meta_271	Carnitine C4:0	FA	CAR	C11H21NO4	5.92927e+08	7.94169e+08	5.51446e+08	5.65856e+08	6.54253e+08	6.58978e+08	4.72615e+08	6.879e+08	6.87362e+08	342572853	6.12757e+08	2.91602e+08	6.30676e+08	6.22091e+08	6.99052e+08	6.13485e+08	4.24375e+08	5.80858e+08	6.79931e+08	8.29965e+08	0.00560277	0.970321	0.0703837	unchanged	--	--	--	--	--	--	--	--	--	--	--	--	--	--	--	--
meta_289	Carnitine isoC4:0	FA	CAR	C11H21NO4	5.92927e+08	7.94169e+08	5.51446e+08	5.65856e+08	6.54253e+08	6.58978e+08	4.72615e+08	6.879e+08	6.87362e+08	342572853	6.12757e+08	2.91602e+08	6.30676e+08	6.22091e+08	6.99052e+08	6.13485e+08	4.24375e+08	5.80858e+08	6.79931e+08	8.29965e+08	0.00560277	0.970321	0.0703837	unchanged	--	--	--	--	--	--	--	--	--	--	--	--	--	--	--	--
meta_269	Carnitine C2:0	FA	CAR	C9H17NO4	1249550217	1472587980	1216584848	1253909008	1075199682	1135348962	1198396437	1406674921	1474870526	1118583630	1358537896	1031661913	1280195671	1158807931	1216102607	1445907765	1107262710	1236462719	1125534396	1322380729	0.0369732	0.606743	0.424524	unchanged	--	--	--	--	--	--	--	--	--	--	--	--	--	--	--	--
meta_379	FFA(14:0)	FA	FFA	C14H28O2	27953.3	32109.4	27794.3	27994.1	25723.3	26295.5	29777.2	32788.1	39053.9	26187.8	27851.8	33137.6	30277.3	28250.2	41877.7	32008.9	32589.4	36143	30115.7	29014.1	-0.119744	0.188186	1.26639	unchanged	--	--	--	--	--	--	--	--	--	--	--	--	--	--	--	--
meta_383	FFA(20:0)	FA	FFA	C20H39NO4	40338.1	55748	89013.7	53910.8	80245.4	91269.1	50973.9	95439.5	88144	77817.6	93687.3	44141.2	87631.8	73395.8	90492.4	84455.4	98023.9	45840.8	84646.3	95749.4	-0.142709	0.407669	0.855179	unchanged	--	--	--	--	--	--	--	--	--	--	--	--	--	--	--	--
meta_163	8,15-Dihete	FA	FFA	C20H32O4	45078.8	39636.4	15343.4	12084	18505.6	30145.9	23224.4	125620	41316.7	28941.7	29985.8	119150	27223.4	31771	203408	119064	49270.9	44899.8	122896	69006.8	-1.10415	0.0560127	1.88325	unchanged	--	--	LMFA03060109	8,15-DiHETE	(5Z,9E,11Z,13E)-8,15-dihydroxyicosa-5,9,11,13-tetraenoic acid	-	Fatty Acyls [FA]	Eicosanoids [FA03]	Hydroxy/hydroperoxyeicosatetraenoic acids [FA0306]	--	--	--	--	--	--	--
meta_166	9,10-dihydroxystearic acid	FA	FFA	C18H36O4	54036.1	43079.9	23675.7	46425.6	14122.9	54407.9	62068.8	55806.7	10.1316	50921.2	48956.8	43062.5	59559.1	55658.3	19268.2	42835.5	272391	59146.1	51793.7	43206.5	-0.782499	0.246853	0.960881	unchanged	--	--	LMFA02000142	9,10-dihydroxystearic acid	9,10-dihydroxy-octadecanoic acid	Dihydroxystearic acid	Fatty Acyls [FA]	Octadecanoids [FA02]	Other Octadecanoids [FA0200]	--	--	--	--	--	--	--
meta_117	3-hydroxyhexadecanoic acid	FA	FFA	C16H32O3	84561.4	88276.8	76981.8	92050.6	77672.4	90263.2	78774.5	84915.2	10.1316	77374	94037.3	80100.7	91134.3	84308.3	93334.7	91321.4	8.69689	101557	94073.4	88222.8	-0.123692	0.600242	0.692628	unchanged	--	--	--	--	--	--	--	--	--	HMDB0061658	Organic compounds	Lipids and lipid-like molecules	Fatty Acyls	Fatty acids and conjugates	10989404	83780-74-9
meta_759	Tetradecanedioic acid	FA	FFA	C14H26O4	97591.6	56176	91246.6	87751.6	120950	75503.9	81032.7	56940.2	19865.3	90230.4	99760.1	53755.6	68130.5	55013.3	118191	93240.2	14490.8	116595	90504.5	92404.1	-0.0453065	0.856069	0.275176	unchanged	--	--	LMFA01170018	Tetradecanedioic acid	Tetradecanedioic acid	-	Fatty Acyls [FA]	Fatty Acids and Conjugates [FA01]	Dicarboxylic acids [FA0117]	--	--	--	--	--	--	--
meta_425	Hexadecanedioic acid	FA	FFA	C16H30O4	113211	126295	124530	109950	95114.8	116598	120670	112445	10.1316	89809.5	109462	104971	115390	115989	116462	120136	8.69689	137488	120136	129177	-0.0841539	0.72569	0.502641	unchanged	C19615	Metabolic pathways(ko01100)	LMFA01170022	Thapsic acid	Hexadecanedioic acid	Thaspic acid	Fatty Acyls [FA]	Fatty Acids and Conjugates [FA01]	Dicarboxylic acids [FA0117]	HMDB0000712	Organic compounds	Lipids and lipid-like molecules	Fatty Acyls	Fatty acid esters	566787	42150-38-9
meta_371	Dodecanedioic Aicd	FA	FFA	C12H22O4	176706	178713	160049	185942	260163	224578	198013	212563	24075.4	164509	194556	192380	188902	195424	190683	160245	23379.4	198972	163136	138495	0.11706	0.598202	0.361312	unchanged	--	--	--	--	--	--	--	--	--	--	--	--	--	--	--	--
meta_774	Tridecanedioic acid	FA	FFA	C13H24O4	203967	244279	229767	228774	208796	231534	228024	230485	22438.9	208655	206016	240226	242195	202960	218638	226897	8.69689	255313	245875	251500	-0.0369973	0.868654	0.345083	unchanged	--	--	LMFA01170014	Brassylic acid	Tridecanedioic acid	-	Fatty Acyls [FA]	Fatty Acids and Conjugates [FA01]	Dicarboxylic acids [FA0117]	HMDB0002327	Organic compounds	Lipids and lipid-like molecules	Fatty Acyls	Fatty acids and conjugates	10458	505-52-2
meta_381	FFA(16:1)	FA	FFA	C16H30O2	2.09798e+06	2.25741e+06	273521	198114	1.71987e+06	2.07577e+06	1.90296e+06	2.99415e+06	843052	1.75773e+06	1.87048e+06	2.76745e+06	2.03763e+06	2.11734e+06	6.11692e+06	2.65521e+06	2.49456e+06	2.40852e+06	2.78635e+06	2.03627e+06	-0.759509	0.0339667	2.0096	down	--	--	--	--	--	--	--	--	--	--	--	--	--	--	--	--
meta_380	FFA(15:1)	FA	FFA	C15H28O2	3.8064e+06	4.65878e+06	3.92634e+06	3.59822e+06	4.80545e+06	5.48289e+06	4.43257e+06	3.99033e+06	3.48479e+06	3.60408e+06	4.06404e+06	5.70054e+06	4.98343e+06	4.65227e+06	5.15139e+06	8.53818e+06	7.43226e+06	6.55443e+06	5.25478e+06	4.87708e+06	-0.453075	0.00724717	2.3377	down	--	--	--	--	--	--	--	--	--	--	--	--	--	--	--	--
meta_382	FFA(18:2)	FA	FFA	C18H32O2	4.81554e+06	2.78307e+06	2.21455e+06	1.86746e+06	2.55285e+06	2.69089e+06	1.84597e+06	4.39643e+06	3.82707e+06	1.77835e+06	2.88005e+06	3.18782e+06	4.26448e+06	3.41717e+06	6.73634e+06	3.52319e+06	2.62813e+06	4.47757e+06	3.17709e+06	2.61459e+06	-0.359198	0.137648	1.4837	unchanged	--	--	--	--	--	--	--	--	--	--	--	--	--	--	--	--
meta_378	FFA(12:0)	FA	FFA	C12H24O2	5.44799e+06	8.29328e+06	7.63998e+06	7.95376e+06	7.3012e+06	9.02828e+06	5.96328e+06	8.30026e+06	10.1316	7.12273e+06	5.4223e+06	5.28693e+06	8.12994e+06	7.64688e+06	7.46548e+06	5.11232e+06	8.21128e+06	9.17625e+06	7.79907e+06	7.83901e+06	-0.104534	0.598111	0.572349	unchanged	--	--	--	--	--	--	--	--	--	--	--	--	--	--	--	--
meta_607	N,N-Bis(2-hydroxyethyl)dodecanamide	FA	Others	C16H33NO3	480899	426021	418289	472574	404400	510113	489164	494916	523857	429690	516782	516208	480068	483182	466489	451243	472102	461947	476746	436766	-0.0342189	0.483606	0.656035	unchanged	--	--	LMFA08040058	Lauroyl diethanolamide	N,N-bis(2-hydroxyethyl)dodecanamide	-	Fatty Acyls [FA]	Fatty amides [FA08]	N-acyl ethanolamines (endocannabinoids) [FA0804]	--	--	--	--	--	--	--
meta_167	AA	FA	Oxidized lipids	C20H32O2	89993.3	71865.4	69418.5	65387.6	41860.5	105810	61970.5	168734	54367.1	71260	117698	53858.7	116241	136008	69024.3	117870	53169.8	31237.9	52653.9	91344.7	-0.0676495	0.814568	0.384003	unchanged	C00219	Fc epsilon RI signaling pathway(ko04664);;Regulation of lipolysis in adipocytes(ko04923);;Amoebiasis(ko05146);;Arachidonic acid metabolism(ko00590);;Leishmaniasis(ko05140);;Retrograde endocannabinoid signaling(ko04723);;Vascular smooth muscle contraction(ko04270);;Fc gamma R-mediated phagocytosis(ko04666);;Biosynthesis of unsaturated fatty acids(ko01040);;Necroptosis(ko04217);;Long-term depressio…	LMFA01030001	Arachidonic acid	5Z,8Z,11Z,14Z-eicosatetraenoic acid	5Z,8Z,11Z,14Z-icosatetraenoic acid; AA; Arachidonate; cis-5,8,11,14-Eicosatetraenoic acid; (all-Z)-5,8,11,14-Eicosatetraenoic acid; all-cis-5,8,11,14-Eicosatetraenoic acid	Fatty Acyls [FA]	Fatty Acids and Conjugates [FA01]	Unsaturated fatty acids [FA0103]	HMDB0028680	Organic compounds	Organic acids and derivatives	Carboxylic acids and derivatives	Amino acids, peptides, and analogues	5484352	1948-31-8
meta_532	LPC(0:0/20:2)/LPC(20:2/0:0)	GP	LPC	C28H54NO7P	9.07131	8.99426	8.52773	8.77628	238935	9.12373	232032	235518	10.1316	257233	251644	177219	234851	181673	222229	177579	208220	211523	300958	174023	-1.15079	0.0162704	2.31329	down	--	--	--	--	--	--	--	--	--	--	--	--	--	--	--	--
meta_524	LPC(0:0/14:0)	GP	LPC	C22H46NO7P	62486.1	53660.4	12011.1	39485.9	32851.7	67416.6	65920.1	62730.1	21149.3	30620.3	46453.7	36288.5	46611.6	29910.1	53640.4	53696.1	50756.8	49156.1	17152.5	54812.8	0.0320595	0.897057	0.191014	unchanged	--	--	--	--	--	--	--	--	--	--	--	--	--	--	--	--
meta_525	LPC(0:0/15:0)	GP	LPC	C23H48NO7P	77804.9	89255.6	61142.3	124293	57694.2	130363	76330	96517.2	90956.4	73205.4	111567	82400.6	87005.1	64248	114156	94085.5	70929.9	75180.5	41501.8	84878	0.087443	0.621627	0.404051	unchanged	--	--	--	--	--	--	--	--	--	--	--	--	--	--	--	--
meta_536	LPC(15:0/0:0)	GP	LPC	C23H48NO7P	77804.9	89255.6	61142.3	124293	57694.2	130363	76330	96517.2	90956.4	73205.4	111567	82400.6	87005.1	64248	114156	94085.5	70929.9	75180.5	41501.8	84878	0.087443	0.621627	0.404051	unchanged	C04230	Choline metabolism in cancer(ko05231);;Glycerophospholipid metabolism(ko00564)	--	--	--	--	--	--	--	HMDB0010381	Organic compounds	Lipids and lipid-like molecules	Glycerophospholipids	Glycerophosphocholines	24779458	_
meta_538	LPC(16:1/0:0)/LPC(0:0/16:1)	GP	LPC	C24H48NO7P	250605	378350	182074	167162	155385	229994	387630	243430	135601	199489	205696	167211	285788	141272	220155	186792	104891	136847	176088	176704	0.371001	0.11969	1.37926	unchanged	C04230	Glycerophospholipid metabolism(ko00564);;Choline metabolism in cancer(ko05231)	--	--	--	--	--	--	--	HMDB0010383	Organic compounds	Lipids and lipid-like molecules	Glycerophospholipids	Glycerophosphocholines	24779461	76790-27-7
meta_549	LPC(O-18:1/0:0)	GP	LPC	C26H54NO6P	855083	1148150	543402	651104	657746	763978	832944	1.35217e+06	543478	387159	1.15991e+06	640419	661532	974057	400098	575491	583507	716751	604800	736746	0.133141	0.561179	0.53231	unchanged	--	--	--	--	--	--	--	--	--	--	--	--	--	--	--	--
meta_535	LPC(0:0/22:5)	GP	LPC	C30H52NO7P	857040	426142	513759	848428	916840	481450	822671	1.57961e+06	191300	830021	564586	433274	1.22231e+06	664077	630126	529990	917631	350302	1.14269e+06	1.15021e+06	-0.0264059	0.931056	0.103779	unchanged	--	--	--	--	--	--	--	--	--	--	--	--	--	--	--	--
meta_546	LPC(22:5/0:0)	GP	LPC	C30H52NO7P	879696	422619	513496	892112	943814	502081	722334	1.5398e+06	164498	809404	538496	390097	797569	629984	644950	1.05584e+06	919073	393132	1.0528e+06	1.16012e+06	-0.0370423	0.898436	0.121652	unchanged	C04230	Glycerophospholipid metabolism(ko00564);;Choline metabolism in cancer(ko05231)	--	--	--	--	--	--	--	HMDB0010403	Organic compounds	Lipids and lipid-like molecules	Glycerophospholipids	Glycerophosphocholines	53480475	_
meta_534	LPC(0:0/22:4)	GP	LPC	C30H54NO7P	913571	782903	84339.1	574437	479124	439228	682366	564688	181910	505692	694861	362926	561160	319370	481428	298218	403365	334988	605570	711413	0.125814	0.648946	0.498924	unchanged	--	--	--	--	--	--	--	--	--	--	--	--	--	--	--	--
meta_545	LPC(22:4/0:0)	GP	LPC	C30H54NO7P	913571	782903	84339.1	574437	479124	439228	682366	564688	181910	505692	694861	362926	561160	319370	481428	298218	403365	334988	605570	711413	0.125814	0.648946	0.498924	unchanged	C04230	Glycerophospholipid metabolism(ko00564);;Choline metabolism in cancer(ko05231)	--	--	--	--	--	--	--	HMDB0010401	Organic compounds	Lipids and lipid-like molecules	Glycerophospholipids	Glycerophosphocholines	52924039	_
meta_537	LPC(16:0/0:0)/LPC(0:0/16:0)	GP	LPC	C24H50NO7P	3.00042e+06	2.89822e+06	1.97967e+06	2.93425e+06	2.8094e+06	3.99605e+06	2.97485e+06	4.11408e+06	3.37664e+06	2.00699e+06	2.73023e+06	2.68079e+06	2.83756e+06	1.84842e+06	2.83001e+06	2.84019e+06	2.44736e+06	2.48605e+06	1.41439e+06	2.15695e+06	0.310021	0.0466132	1.82141	up	C04230	Choline metabolism in cancer(ko05231);;Glycerophospholipid metabolism(ko00564)	LMGP01050018	PC(16:0/0:0)	1-hexadecanoyl-sn-glycero-3-phosphocholine	LPC(16:0/0:0); LPC(16:0); 16:0 LYSO-PC; 1-palmitoyl-phosphatidylcholine	Glycerophospholipids [GP]	Glycerophosphocholines [GP01]	Monoacylglycerophosphocholines [GP0105]	HMDB0010382	Organic compounds	Lipids and lipid-like molecules	Glycerophospholipids	Glycerophosphocholines	460602	17364-16-8
meta_540	LPC(18:0/0:0)/LPC(0:0/18:0)	GP	LPC	C26H54NO7P	3.2908e+06	2.83233e+06	1.13885e+06	2.75739e+06	2.81663e+06	4.01523e+06	2.7469e+06	3.89578e+06	1.92722e+06	1.29716e+06	1.88055e+06	1.76647e+06	1.75357e+06	1.75545e+06	2.29682e+06	1.8317e+06	2.78629e+06	2.58865e+06	1.29582e+06	1.47988e+06	0.459155	0.05306	1.90553	unchanged	C04230	Metabolic pathways(ko01100);;Ether lipid metabolism(ko00565);;Choline metabolism in cancer(ko05231);;Glycerophospholipid metabolism(ko00564)	LMGP01050026	PC(18:0/0:0)	1-octadecanoyl-sn-glycero-3-phosphocholine	LPC(18:0/0:0); 18:0 LYSO-PC;1-O-Stearoyl-sn-glycero-3-phosphocholine; 1-Octadecanoyl-sn-glycerol-3-phosphorylcholine; 1-Octadecanoyllysolecithin; 1-Stearoyl-sn-glycero-3-phosphocholine; 1-Stearoyl-sn-glycero-3-phosphorylcholine; 1-Stearoyl-sn-glycerol-3-phosphorylcholine; LPC(18:0); LPC(18:0)	Glycerophospholipids [GP]	Glycerophosphocholines [GP01]	Monoacylglycerophosphocholines [GP0105]	HMDB0011149	Organic compounds	Lipids and lipid-like molecules	Glycerophospholipids	Glycerophosphocholines	2733532	74430-89-0
meta_547	LPC(O-16:0/2:0)	GP	LPC	C26H54NO7P	3.2908e+06	2.83233e+06	1.13885e+06	2.75739e+06	2.81663e+06	4.01523e+06	2.7469e+06	3.89578e+06	1.92722e+06	1.29716e+06	1.88055e+06	1.76647e+06	1.75357e+06	1.75545e+06	2.29682e+06	1.8317e+06	2.78629e+06	2.58865e+06	1.29582e+06	1.47988e+06	0.459155	0.05306	1.90553	unchanged	--	--	--	--	--	--	--	--	--	--	--	--	--	--	--	--
meta_541	LPC(18:1/0:0)/LPC(0:0/18:1)	GP	LPC	C26H52NO7P	6.16571e+06	7.73964e+06	5.04937e+06	4.72614e+06	5.04464e+06	5.4793e+06	6.36758e+06	6.94066e+06	2.36836e+06	4.73089e+06	5.27246e+06	4.91145e+06	1.10723e+07	5.7717e+06	4.9616e+06	5.43001e+06	2.98052e+06	4.21152e+06	6.90006e+06	4.78258e+06	-0.0437618	0.841746	0.355725	unchanged	C04230	Glycerophospholipid metabolism(ko00564);;Choline metabolism in cancer(ko05231)	--	--	--	--	--	--	--	HMDB0010408	Organic compounds	Lipids and lipid-like molecules	Glycerophospholipids	Glycerophosphocholines	24779513	_
meta_544	LPC(20:4/0:0)/LPC(0:0/20:4)	GP	LPC	C28H50NO7P	9.32224e+06	3.84304e+06	5.9458e+06	1.2267e+07	7.35529e+06	4.49687e+06	8.03986e+06	1.5287e+07	1.14424e+06	5.24383e+06	5.61012e+06	5.8216e+06	1.18108e+07	6.64007e+06	5.94254e+06	3.72928e+06	8.47754e+06	2.84866e+06	6.7364e+06	8.42609e+06	0.143405	0.661789	0.398557	unchanged	C04230	Glycerophospholipid metabolism(ko00564);;Choline metabolism in cancer(ko05231)	--	--	--	--	--	--	--	HMDB0010396	Organic compounds	Lipids and lipid-like molecules	Glycerophospholipids	Glycerophosphocholines	53480469	_
meta_528	LPC(0:0/17:0)	GP	LPC	C25H52NO7P	2.77891e+07	2.56179e+07	2.75461e+07	3.0453e+07	3.15838e+07	3.77341e+07	3.03878e+07	3.33185e+07	5.13307e+07	3.33319e+07	3.15023e+07	2.44648e+07	2.82155e+07	2.51995e+07	3.43641e+07	3.4463e+07	3.77514e+07	3.98386e+07	2.64811e+07	3.08055e+07	0.0719367	0.583278	0.608537	unchanged	--	--	--	--	--	--	--	--	--	--	--	--	--	--	--	--
meta_542	LPC(18:2/0:0)/LPC(0:0/18:2)	GP	LPC	C26H50NO7P	4.36324e+07	2.899e+07	1.77285e+07	2.62788e+07	2.45794e+07	1.87594e+07	2.63215e+07	4.51702e+07	1.13314e+07	2.23464e+07	3.55137e+07	2.57845e+07	4.37143e+07	2.62598e+07	2.78245e+07	2.92519e+07	2.29279e+07	2.18027e+07	2.4679e+07	2.20386e+07	-0.0776374	0.720858	0.474691	unchanged	--	--	LMGP01050137	1-linoleoyl-sn-glycero-3-phosphocholine	(2R)-2-hydroxy-3-[(9Z,12Z)-nonadeca-9,12-dienoyloxy]propyl 2-(trimethylammonio)ethyl phosphate	1-(9Z,12Z-octadecadienoyl)-glycero-3-phosphocholine;1-(9Z,12Z-octadecadienoyl)-sn-glycero-3-phosphocholine;1-18:2-lysoPC;1-linoleoyl-glycero-3-phosphocholine;LPC(18:2);LPC(18:2/0:0);LPC(18:2n6/0:0);LPC(18:2omega6/0:0);LyPC(18:2);LyPC(18:2n6/0:0);LyPC(18:2omega6/0:0);LysoPC(18:2);LysoPC(18:2/0:0);LysoPC(18:2n6/0:0);LysoPC(18:2omega6/0:0);Lysophosphatidylcholine(18:2);Lysophosphatidylcholine(18:2/0…	Glycerophospholipids [GP]	Glycerophosphocholines [GP01]	Monoacylglycerophosphocholines [GP0105]	HMDB0010386	Organic compounds	Lipids and lipid-like molecules	Glycerophospholipids	Glycerophosphocholines	11005824	22252-07-9
meta_539	LPC(17:0/0:0)	GP	LPC	C25H52NO7P	1.41646e+08	1.38623e+08	1.22553e+08	1.25836e+08	1.36681e+08	1.43065e+08	1.44796e+08	146788322	1.49625e+08	1.29931e+08	1.52953e+08	1.2347e+08	1.26356e+08	1.30221e+08	1.32669e+08	1.39987e+08	1.28891e+08	1.45628e+08	1.27912e+08	1.27762e+08	0.0464344	0.308946	0.984772	unchanged	C04230	Glycerophospholipid metabolism(ko00564);;Choline metabolism in cancer(ko05231)	--	--	--	--	--	--	--	HMDB0012108	Organic compounds	Lipids and lipid-like molecules	Glycerophospholipids	Glycerophosphocholines	24779463	50930-23-9
meta_548	LPC(O-16:1/0:0)	GP	LPC O	C24H50NO6P	5.61941e+06	5.31307e+06	2.90492e+06	4.57208e+06	3.87375e+06	3.31998e+06	5.86376e+06	8.96112e+06	3.28018e+06	2.37606e+06	5.02724e+06	3.73128e+06	4.47247e+06	5.65803e+06	2.91709e+06	3.57368e+06	2.44202e+06	2.94657e+06	3.69959e+06	4.04525e+06	0.258923	0.29133	0.966858	unchanged	--	--	--	--	--	--	--	--	--	--	--	--	--	--	--	--
meta_551	LPE(0:0/16:1)	GP	LPE	C21H42NO7P	23392.3	27909.8	12058.5	17826.2	13365.1	21308.7	21976.4	26001.5	21698.1	16220.3	22678.3	16709.4	24378.6	16618.8	27291.4	21569.9	39304.5	23475.5	23402.2	16442.7	-0.200708	0.280276	0.95439	unchanged	--	--	--	--	--	--	--	--	--	HMDB0011474	Organic compounds	Lipids and lipid-like molecules	Glycerophospholipids	Glycerophosphoethanolamines	53480923	_
meta_564	LPE(22:5/0:0)/LPE(0:0/22:5)	GP	LPE	C27H46NO7P	33366.4	27212.3	35381.1	42020.6	43110.9	25853.3	32936.7	122362	11738.5	33988.3	36596	46794.4	68298.4	30277.7	41300.2	47210.6	26887.3	28909.1	63819.1	56166.3	-0.129419	0.722525	0.505399	unchanged	--	--	--	--	--	--	--	--	--	HMDB0011525	Organic compounds	Lipids and lipid-like molecules	Glycerophospholipids	Glycerophosphoethanolamines	53480955	_
meta_557	LPE(16:0/0:0)LPE(0:0/16:0)	GP	LPE	C21H44NO7P	56163.3	33642.9	29825.1	52416.3	36947	36399.7	47799.2	63089.2	174258	33073.6	45692.5	24080.2	70696.9	42795	44996.5	51084.2	94779.7	40185.4	32834.6	28641.8	0.244392	0.571071	0.658784	unchanged	--	--	LMGP02050002	PE(16:0/0:0)	1-hexadecanoyl-sn-glycero-3-phosphoethanolamine	LPE(16:0/0:0); 16:0 LYSO-PE; 1-palmitoyl-phosphatidylethenolamine; Hexadecanoic acid, 3-[[(2-aminoethoxy)hydroxyphosphinyl]oxy]-2-hydroxypropyl ester, (R)-; 1-Palmitoyl-sn-glycerol-3-L-alpha-phosphorylethanolamine; 1-Palmitoyl-sn-glycerophosphatidylethanolamine; LPE(16:0); LPE(16:0)	Glycerophospholipids [GP]	Glycerophosphoethanolamines [GP02]	Monoacylglycerophosphoethanolamines [GP0205]	HMDB0011503	Organic compounds	Lipids and lipid-like molecules	Glycerophospholipids	Glycerophosphoethanolamines	9547069	53862-35-4
meta_563	LPE(22:4/0:0)/LPE(0:0/22:4)	GP	LPE	C27H48NO7P	140859	68641.4	60352.2	190556	99650.2	104892	89529.4	76322.5	141171	117164	70787.3	59558.8	117878	31869	91515.7	78767.7	93646.3	76005.9	69377.6	78405.8	0.504361	0.0434277	1.94329	up	--	--	--	--	--	--	--	--	--	HMDB0011523	Organic compounds	Lipids and lipid-like molecules	Glycerophospholipids	Glycerophosphoethanolamines	52925133	_
meta_558	LPE(18:0/0:0)/LPE(0:0/18:0)	GP	LPE	C23H48NO7P	203175	130198	179706	146444	203999	222595	152028	196784	1.68013e+06	100954	282123	124889	220891	229891	109101	242724	1.0279e+06	178116	132239	158392	0.248968	0.773977	0.443264	unchanged	--	--	LMGP02050001	PE(18:0/0:0)	1-octadecanoyl-sn-glycero-3-phosphoethanolamine	LPE(18:0/0:0); 18:0 LYSO-PE; 1-stearoyl-phosphatidylethenolamine; Octadecanoic acid, 3-[[(2-aminoethoxy)hydroxyphosphinyl]oxy]-2-hydroxypropyl ester, (R)-; LPE(18:0); LPE(18:0)	Glycerophospholipids [GP]	Glycerophosphoethanolamines [GP02]	Monoacylglycerophosphoethanolamines [GP0205]	HMDB0011130	Organic compounds	Lipids and lipid-like molecules	Glycerophospholipids	Glycerophosphoethanolamines	9547068	69747-55-3
meta_561	LPE(20:3/0:0)/LPE(0:0/20:3)	GP	LPE	C25H46NO7P	233851	250585	187943	163590	151198	105958	282991	214378	99544	302942	106507	206953	385170	189311	228910	111017	166735	90998.4	8.8629	233992	0.212853	0.501917	0.548362	unchanged	--	--	--	--	--	--	--	--	--	HMDB0011516	Organic compounds	Lipids and lipid-like molecules	Glycerophospholipids	Glycerophosphoethanolamines	52925141	_
meta_559	LPE(18:1/0:0)	GP	LPE	C23H46NO7P	331424	165435	200968	243835	269051	262360	320652	408117	956556	260088	293278	211485	499462	229562	195401	275246	849836	232937	329846	217406	0.0359043	0.931222	0.230546	unchanged	--	--	--	--	--	--	--	--	--	HMDB0011506	Organic compounds	Lipids and lipid-like molecules	Glycerophospholipids	Glycerophosphoethanolamines	9547071	89576-29-4
meta_693	Phosphatidylethanolamine lyso alkenyl 18:2	GP	LPE	C23H44NO6P	373752	344381	332326	371399	331752	385841	367188	389812	67438.6	387610	428089	350004	408584	348918	402435	373875	91432.3	380148	326618	353082	-0.0472932	0.797146	0.474119	unchanged	--	--	--	--	--	--	--	--	--	--	--	--	--	--	--	--
meta_417	Glycerophospho-N-Arachidonoyl Ethanolamine	GP	LPE	C25H44NO7P	889077	400916	451984	670275	773486	469530	582685	957619	10.1316	615272	572861	587884	1.04468e+06	643315	662902	489287	409202	314453	439621	507982	0.0348444	0.898935	0.000591517	unchanged	--	--	--	--	--	--	--	--	--	--	--	--	--	--	--	--
meta_562	LPE(20:4/0:0)	GP	LPE	C25H44NO7P	889077	400916	451984	670275	773486	469530	582685	957619	10.1316	615272	572861	587884	1.04468e+06	643315	662902	489287	409202	314453	439621	507982	0.0348444	0.898935	0.000591517	unchanged	--	--	--	--	--	--	--	--	--	HMDB0011518	Organic compounds	Lipids and lipid-like molecules	Glycerophospholipids	Glycerophosphoethanolamines	53480952	_
meta_553	LPE(0:0/18:2)	GP	LPE	C23H44NO7P	2.33558e+06	1.77701e+06	1.24889e+06	1.68713e+06	2.08994e+06	930843	1.52441e+06	1.9241e+06	10.1316	1.06871e+06	2.2032e+06	1.31899e+06	2.8697e+06	1.41701e+06	1.26443e+06	1.31115e+06	1.49783e+06	1.437e+06	2.02862e+06	1.17287e+06	-0.179638	0.491222	0.721604	unchanged	--	--	--	--	--	--	--	--	--	HMDB0011477	Organic compounds	Lipids and lipid-like molecules	Glycerophospholipids	Glycerophosphoethanolamines	53480926	_
meta_560	LPE(18:2/0:0)	GP	LPE	C23H44NO7P	1.20039e+07	9.66283e+06	7.96469e+06	7.38805e+06	1.18484e+07	4.45649e+06	6.81956e+06	8.60905e+06	1.52303e+06	5.38876e+06	9.8698e+06	7.03576e+06	1.34153e+07	7.64777e+06	6.23015e+06	6.71239e+06	4.06678e+06	8.07482e+06	1.10805e+07	5.58594e+06	-0.0753057	0.767875	0.376132	unchanged	--	--	--	--	--	--	--	--	--	HMDB0011507	Organic compounds	Lipids and lipid-like molecules	Glycerophospholipids	Glycerophosphoethanolamines	52925130	85046-18-0
meta_565	LPS(22:6/0:0)	GP	LPS	C28H44NO9P	211844	203638	207210	130206	253348	263376	270317	110113	10.1316	136821	226788	121747	192000	96813.2	188922	175258	21572.4	151865	194814	217867	0.170556	0.558454	0.521533	unchanged	--	--	--	--	--	--	--	--	--	--	--	--	--	--	--	--
meta_674	PC(12:0/12:0)	GP	PC	C28H56NO8P	2.25192e+06	2.68995e+06	1.23672e+06	1.34254e+06	877106	605217	1.14291e+06	1.16891e+06	240557	822688	1.12421e+06	1.82064e+06	1.77309e+06	2.45634e+06	710213	743660	861127	750136	1.59577e+06	1.20682e+06	-0.0753274	0.826199	0.223779	unchanged	--	--	LMGP01010429	PC(12:0/12:0)	1,2-didodecanoyl-sn-glycero-3-phosphocholine	Dilauroyl phosphatidylcholine; 1,2-dilauroyl-sn-glycero-3-phosphocholine; 1,2-didodecanoyl-sn-phosphatidylcholine;1,2-Didodecanoyl-sn-glycero-3-phosphocholine;1,2-Dilauroyl-L-phosphatidylcholine; 1,2-Dilauroyl-sn-3-phosphatidylcholine; PC(24:0); PC(12:0_12:0)	Glycerophospholipids [GP]	Glycerophosphocholines [GP01]	Diacylglycerophosphocholines [GP0101]	--	--	--	--	--	--	--
meta_676	PC(O-16:0/O-1:0)	GP	PC O	C25H54NO6P	2.96059e+06	2.86697e+06	1.95236e+06	2.73155e+06	2.51212e+06	3.80101e+06	2.96112e+06	3.85077e+06	3.31343e+06	1.88617e+06	2.47713e+06	2.48051e+06	2.62947e+06	2.18257e+06	2.66155e+06	2.8333e+06	2.48128e+06	2.72165e+06	1.57322e+06	2.00925e+06	0.261844	0.0684497	1.71487	unchanged	--	--	--	--	--	--	--	--	--	--	--	--	--	--	--	--
meta_675	PC(O-16:0/0:0)	GP	PC O	C24H52NO6P	3.82749e+06	5.77283e+06	2.8634e+06	3.62079e+06	2.59503e+06	3.15061e+06	3.44023e+06	4.97856e+06	2.70887e+06	1.71629e+06	5.83622e+06	3.12878e+06	3.585e+06	5.45627e+06	2.14994e+06	2.81566e+06	2.05888e+06	3.67039e+06	3.24031e+06	3.11728e+06	-0.0159151	0.944444	0.130167	unchanged	--	--	LMGP01060010	PC(O-16:0/0:0)	1-hexadecyl-sn-glycero-3-phosphocholine	1-O-Hexadecyl-2-lyso-sn-glycero-3-phosphocholine; 1-O-Hexadecyl-sn-glycero-3-phosphatidylcholine; 1-O-Hexadecyl-sn-glycero-3-phosphocholine; 1-O-Hexadecyl-sn-glyceryl-3-phosphorylcholine; Lyso-platelet-activating factor; LPC(O-16:0); LPC(O-16:0)	Glycerophospholipids [GP]	Glycerophosphocholines [GP01]	Monoalkylglycerophosphocholines [GP0106]	--	--	--	--	--	--	--
meta_663	O-Phosphorylethanolamine	GP	PE	C2H8NO4P	479252	466477	521632	517465	505894	644181	519582	678595	622345	626892	743007	546955	580956	551500	559172	557750	672312	546765	405734	529083	-0.0283844	0.768069	0.372999	unchanged	C00346	Glycerophospholipid metabolism(ko00564);;Sphingolipid metabolism(ko00600);;Metabolic pathways(ko01100);;Sphingolipid signaling pathway(ko04071)	--	--	--	--	--	--	--	HMDB0000224	Organic compounds	Organic acids and derivatives	Organic phosphoric acids and derivatives	Phosphate esters	1015	1071-23-4
meta_104	3-Hydroxy-2-methyl-4H-pyran-4-one	Heterocyclic compounds	Heterocyclic compounds	C6H6O3	15978.3	12522.5	17670	12008.2	6085.36	24906	11889.8	12081.3	11405.6	7965.59	13403.2	9229.51	9750.9	15303.1	13701.6	12171.2	8905.82	29963.8	8066.38	12713.8	-0.00756435	0.978959	0.0506386	unchanged	C11918	Polyketide sugar unit biosynthesis(ko00523)	--	--	--	--	--	--	--	HMDB0030776	Organic compounds	Organoheterocyclic compounds	Pyrans	Pyranones and derivatives	8369	118-71-8
meta_80	2-Methylquinolin-4-ol	Heterocyclic compounds	Heterocyclic compounds	C10H9NO	23238.7	17241	22219.9	22963.1	29888	31383.2	32061	24971.2	21267.1	23819.2	29792.3	8006.83	21544.1	18500.5	17817.7	26029.1	11012.5	24291.6	21818	24106.3	0.295547	0.0948471	1.54129	unchanged	C21873	Metabolic pathways(ko01100)	--	--	--	--	--	--	--	--	--	--	--	--	--	--
meta_230	Caffeine	Heterocyclic compounds	Heterocyclic compounds	C8H10N4O2	30391.5	44970.6	56038.3	75188.9	20143	70057.6	67381.1	29264.3	95522.1	61865	32098.3	64628	259835	388769	101985	84584.4	105474	70943	44059.4	140727	-1.23118	0.0672338	1.74198	unchanged	C07481	Metabolic pathways(ko01100);;Caffeine metabolism(ko00232)	--	--	--	--	--	--	--	--	--	--	--	--	--	--
meta_764	Thiazole	Heterocyclic compounds	Heterocyclic compounds	C3H3NS	51145.4	37827.7	50895.2	37202.2	46394.2	60310.6	45879.4	64980.5	16775.6	20414.8	21028.8	27185	42005.5	11664.8	28934.6	50466.7	39693.8	28007.5	47964.3	51906.3	0.307811	0.220489	1.18894	unchanged	--	--	--	--	--	--	--	--	--	--	--	--	--	--	--	--
meta_763	Thiamine-Monophosphate	Heterocyclic compounds	Heterocyclic compounds	C12H18N4O4PS	61933.9	59740.5	16419.9	40405.5	9732.19	27558.1	30826.9	38917.7	40814.1	39680.1	61910.9	38415.5	53563	51372.6	16627.8	33734.3	16851.4	29494	51838.2	48299.4	-0.135622	0.623843	0.520211	unchanged	--	--	--	--	--	--	--	--	--	--	--	--	--	--	--	--
meta_139	5,6-Dimethylbenzimidazole	Heterocyclic compounds	Heterocyclic compounds	C9H10N2	184911	192447	204756	207081	136887	203834	219639	243516	213874	132836	235043	173794	203028	147450	193171	193918	165509	196273	228510	188353	0.0109996	0.916712	0.0110654	unchanged	C03114	Metabolic pathways(ko01100);;Porphyrin and chlorophyll metabolism(ko00860);;Riboflavin metabolism(ko00740)	--	--	--	--	--	--	--	HMDB0003701	Organic compounds	Organoheterocyclic compounds	Benzimidazoles	_	675	582-60-5
meta_141	5-Aminoimidazole-4-carboxamide	Heterocyclic compounds	Heterocyclic compounds	C4H6N4O	253806	333723	250327	247203	219510	207366	257371	186876	277828	398207	290471	165972	199382	295460	151118	230851	365841	166092	250632	394347	0.0684945	0.718325	0.464372	unchanged	--	--	--	--	--	--	--	--	--	--	--	--	--	--	--	--
meta_575	Lumichrome	Heterocyclic compounds	Heterocyclic compounds	C12H10N4O2	324503	253413	307145	317907	444335	376083	328620	375630	281519	256320	400979	217752	429179	246296	288745	451003	296143	282634	266953	297264	0.0396518	0.782097	0.240058	unchanged	C01727	Riboflavin metabolism(ko00740)	--	--	--	--	--	--	--	--	--	--	--	--	--	--
meta_123	4-Amino-5-hydroxymethyl-2-methylpyrimidine	Heterocyclic compounds	Heterocyclic compounds	C6H9N3O	355318	835640	337725	1.24269e+06	366773	613651	358074	618641	297379	693965	936734	613281	345568	240341	316127	1.11422e+06	365720	262063	584309	806041	0.0345762	0.921429	0.0385025	unchanged	C01279	Metabolic pathways(ko01100);;ABC transporters(ko02010);;Thiamine metabolism(ko00730)	--	--	--	--	--	--	--	--	--	--	--	--	--	--
meta_717	Pyrimidine-4-carboxylic acid sodium salt	Heterocyclic compounds	Heterocyclic compounds	C5H4N2O2	457008	634459	535997	521731	650587	585116	648018	648681	836123	614045	701453	621054	605535	592197	583718	527629	578213	648105	629472	543148	0.0240194	0.78291	0.253044	unchanged	--	--	--	--	--	--	--	--	--	--	--	--	--	--	--	--
meta_45	2,5-Dimethyl-2,3-dihydrofuran-3-one	Heterocyclic compounds	Heterocyclic compounds	C6H8O2	499433	463536	327990	382002	759304	488992	417794	371883	325678	414324	332256	292248	398170	383080	383902	866487	403114	858330	354045	286219	-0.0342442	0.895112	0.0863577	unchanged	--	--	--	--	--	--	--	--	--	--	--	--	--	--	--	--
meta_97	3-Amino-2-piperidinone	Heterocyclic compounds	Heterocyclic compounds	C5H10N2O	585980	655455	249219	546776	193547	367964	250229	390764	349501	385433	380433	155680	351067	755463	9.24514	270867	237484	225412	160596	310914	0.480995	0.174123	1.30254	unchanged	--	--	--	--	--	--	--	--	--	HMDB0000323	Organic compounds	Organic acids and derivatives	Carboxylic acids and derivatives	Amino acids, peptides, and analogues	5200225	1892-22-4
meta_697	Piperazine	Heterocyclic compounds	Heterocyclic compounds	C4H10N2	698922	782698	745531	844178	741385	816127	805437	803799	856950	775084	1.25272e+06	731997	752649	717984	796377	760358	728123	901249	789211	945526	-0.0899108	0.370979	0.91022	unchanged	--	--	--	--	--	--	--	--	--	HMDB0012242	Organic compounds	Organoheterocyclic compounds	Diazinanes	Piperazines	47576	65277-42-1
meta_94	3-(imidazol-4-yl)propionic-acid	Heterocyclic compounds	Heterocyclic compounds	C6H8N2O2	789430	638199	883021	886315	844084	784275	989218	1.00822e+06	940967	707556	788737	1.018e+06	1.14405e+06	863996	977698	794815	2.75704e+06	795945	998297	607896	-0.34321	0.27511	0.912055	unchanged	--	--	--	--	--	--	--	--	--	--	--	--	--	--	--	--
meta_43	2,4-Quinolinediol	Heterocyclic compounds	Heterocyclic compounds	C9H7NO2	798262	163472	740640	772843	772121	819203	805043	857486	894833	752221	882711	873945	869829	789336	891484	846639	805916	857409	797224	763440	-0.183731	0.166423	1.34776	unchanged	--	--	--	--	--	--	--	--	--	--	--	--	--	--	--	--
meta_611	N-(2-hydroxyethyl)-3-pyridinecarboxamide	Heterocyclic compounds	Heterocyclic compounds	C8H10N2O2	956228	1.01567e+06	1.11819e+06	1.09312e+06	1.054e+06	1.20913e+06	1.05554e+06	1.1281e+06	1.14519e+06	977293	1.23277e+06	956830	1.06065e+06	981337	1.13181e+06	1.17081e+06	1.01244e+06	1.1245e+06	1.08876e+06	942982	0.00666421	0.901438	0.0130954	unchanged	--	--	--	--	--	--	--	--	--	--	--	--	--	--	--	--
meta_50	2,6-Pyridinedicarboxylic acid	Heterocyclic compounds	Heterocyclic compounds	C7H5NO4	1.7796e+06	1.83438e+06	1.83465e+06	1.9254e+06	1.51732e+06	2.11877e+06	1.96478e+06	2.22294e+06	1.98279e+06	1.74561e+06	2.11337e+06	1.57176e+06	1.83895e+06	1.74546e+06	1.86887e+06	2.17107e+06	1.79937e+06	2.08533e+06	2.13394e+06	1.70472e+06	-0.0081032	0.908285	0.231609	unchanged	--	--	--	--	--	--	--	--	--	HMDB0033161	Organic compounds	Organoheterocyclic compounds	Pyridines and derivatives	Pyridinecarboxylic acids and derivatives	10367	499-83-2
meta_86	2-Pyrrolidinone	Heterocyclic compounds	Heterocyclic compounds	C4H7NO	2.27796e+06	2.50841e+06	3.10871e+06	2.13848e+06	1.80831e+06	2.64198e+06	1.37793e+06	1.92929e+06	1.96219e+06	1.00871e+06	2.74968e+06	2.48073e+06	2.84188e+06	1.71462e+06	2.02806e+06	4.45637e+06	1.8024e+06	3.49104e+06	2.64187e+06	2.54351e+06	-0.365604	0.0814483	1.68619	unchanged	--	--	--	--	--	--	--	--	--	HMDB0002039	Organic compounds	Organoheterocyclic compounds	Pyrrolidines	Pyrrolidones	12025	616-45-5
meta_222	Barbituric-acid	Heterocyclic compounds	Heterocyclic compounds	C4H4N2O3	4.56793e+06	3.80711e+06	4.09947e+06	7.45765e+06	5.39695e+06	4.50009e+06	4.15142e+06	1.24689e+06	5.04186e+06	2.64583e+06	9.81345e+06	3.44062e+06	3.26792e+06	3.82397e+06	4.53688e+06	1.10834e+06	2.89514e+06	4.62718e+06	2.6465e+06	8.36325e+06	-0.0530703	0.872964	0.0436316	unchanged	--	--	--	--	--	--	--	--	--	--	--	--	--	--	--	--
meta_436	Hydroxyquinoline	Heterocyclic compounds	Heterocyclic compounds	C9H7NO	4.80824e+06	4.7896e+06	5.20748e+06	4.70231e+06	4.40023e+06	5.13085e+06	4.42799e+06	5.75495e+06	5.71271e+06	3.35491e+06	5.93961e+06	3.64635e+06	4.74347e+06	3.61982e+06	4.49285e+06	5.33498e+06	4.09316e+06	5.01849e+06	6.48061e+06	4.75304e+06	0.00499471	0.964363	0.00790338	unchanged	--	--	--	--	--	--	--	--	--	--	--	--	--	--	--	--
meta_720	Pyrrolidine	Heterocyclic compounds	Heterocyclic compounds	C4H9N	6.19765e+06	3.66136e+06	6.88046e+06	5.74676e+06	3.93786e+06	4.97799e+06	7.31998e+06	8.82222e+06	6.1677e+06	2.67165e+06	6.89967e+06	7.10213e+06	8.00438e+06	5.06253e+06	6.19602e+06	4.18137e+06	6.45234e+06	7.27153e+06	7.24467e+06	3.11482e+06	-0.126001	0.510797	0.713212	unchanged	--	--	--	--	--	--	--	--	--	--	--	--	--	--	--	--
meta_641	N-acetylpyrrolidine	Heterocyclic compounds	Heterocyclic compounds	C6H11NO	7.28518e+06	7.68762e+06	7.65892e+06	6.17553e+06	6.55728e+06	8.83791e+06	8.05356e+06	7.80845e+06	9.58973e+06	5.61116e+06	8.82749e+06	6.75505e+06	8.20088e+06	7.00339e+06	7.73597e+06	6.24399e+06	7.41068e+06	9.45326e+06	8.22382e+06	5.92436e+06	-0.00981023	0.92241	0.111645	unchanged	--	--	--	--	--	--	--	--	--	--	--	--	--	--	--	--
meta_74	2-Methyl-1-Pyrroline	Heterocyclic compounds	Heterocyclic compounds	C5H9N	8.347e+06	6.14846e+06	7.3218e+06	8.45072e+06	5.91452e+06	8.01265e+06	5.01892e+06	6.80004e+06	8.86487e+06	1.06553e+07	9.75457e+06	4.96277e+06	8.53947e+06	9.57041e+06	6.02387e+06	8.65628e+06	8.32201e+06	8.02019e+06	5.79041e+06	9.73288e+06	-0.0715137	0.619834	0.501417	unchanged	--	--	--	--	--	--	--	--	--	--	--	--	--	--	--	--
meta_124	4-Aminomethylpyrimidine	Heterocyclic compounds	Heterocyclic compounds	C5H7N3	9.23208e+06	7.43743e+06	8.01147e+06	9.88298e+06	7.9066e+06	9.97518e+06	9.83855e+06	9.08772e+06	1.16597e+07	8.94987e+06	1.20075e+07	8.22217e+06	8.01466e+06	8.93511e+06	1.17927e+07	5.32784e+06	9.5848e+06	1.33533e+07	1.12709e+07	7.82659e+06	-0.0667249	0.623372	0.469343	unchanged	--	--	--	--	--	--	--	--	--	--	--	--	--	--	--	--
meta_435	Hydroxypiperazic??acid	Heterocyclic compounds	Heterocyclic compounds	C5H10N2O3	1.51663e+07	8.79674e+06	1.43931e+07	1.42531e+07	1.67252e+07	1.58949e+07	9.10611e+06	1.14655e+07	1.45981e+07	1.81849e+07	1.35942e+07	1.00328e+07	1.56001e+07	1.84499e+07	8.21092e+06	1.27587e+07	1.52222e+07	1.26151e+07	7.39528e+06	1.29863e+07	0.12746	0.432733	0.788152	unchanged	--	--	--	--	--	--	--	--	--	--	--	--	--	--	--	--
meta_221	Barbital	Heterocyclic compounds	Heterocyclic compounds	C8H12N2O3	1.53699e+07	1.45134e+07	1.35372e+07	1.20872e+07	1.42891e+07	1.74692e+07	1.59068e+07	1.6771e+07	1.70582e+07	1.4748e+07	1.70115e+07	1.41215e+07	1.45075e+07	1.44435e+07	1.51852e+07	1.53893e+07	1.5072e+07	1.59429e+07	1.40465e+07	1.35031e+07	0.0242283	0.691436	0.350088	unchanged	--	--	--	--	--	--	--	--	--	--	--	--	--	--	--	--
meta_457	Imidazole-4-methanol	Heterocyclic compounds	Heterocyclic compounds	C4H6N2O	1557379327	1400765572	1360346530	1585461591	1161778285	1511739626	1491039363	1892250916	2222122152	1315614882	2137151155	1364007012	1617841088	1429613616	1766505452	1436409742	1606725735	1887990838	1525571383	1297147424	-0.0521484	0.658273	0.486709	unchanged	--	--	--	--	--	--	--	--	--	--	--	--	--	--	--	--
meta_152	5-hydroxyindole-2-carboxylic acid	Heterocyclic compounds	Indole and Its derivatives	C9H7NO3	38443.4	27193.8	5229.17	39231.6	48399.8	32149.8	40414.4	34340.2	24835.4	14029.3	40720.7	8192.56	27418.7	26922.7	20726.4	34698.1	27704.7	23833.3	31708.3	21864.1	0.20595	0.42764	0.918456	unchanged	--	--	--	--	--	--	--	--	--	--	--	--	--	--	--	--
meta_34	1-acetylindole	Heterocyclic compounds	Indole and Its derivatives	C10H9NO	986893	1.03925e+06	1.03647e+06	1.03555e+06	720194	954899	829614	1.19769e+06	1.06911e+06	724169	1.24515e+06	729073	876551	727701	948569	889540	850537	826515	1.19998e+06	916028	0.0589627	0.60969	0.391059	unchanged	--	--	--	--	--	--	--	--	--	--	--	--	--	--	--	--
meta_463	Indoleacetaldehyde	Heterocyclic compounds	Indole and Its derivatives	C10H9NO	1.34167e+06	1.22055e+06	1.30142e+06	1.32156e+06	1.08687e+06	1.25508e+06	1.14353e+06	1.43357e+06	1.4132e+06	779305	1.66706e+06	979181	1.03688e+06	899830	1.25483e+06	1.17412e+06	900845	1.17497e+06	1.37501e+06	1.21694e+06	0.0742807	0.529104	0.556404	unchanged	C00637	Metabolic pathways(ko01100);;Tryptophan metabolism(ko00380)	--	--	--	--	--	--	--	--	--	--	--	--	--	--
meta_458	Imidazoleacetic acid	Heterocyclic compounds	Indole and Its derivatives	C5H6N2O2	2.28271e+06	2.33295e+06	1.93689e+06	637655	1.96406e+06	1.26972e+06	1.37506e+06	668236	10.1316	1.38678e+06	1.1954e+06	2.81555e+06	1.39495e+06	3.63471e+06	2.27742e+06	1.28629e+06	1.90137e+06	821715	2.6677e+06	1.47641e+06	-0.491056	0.147482	1.33276	unchanged	C02835	Metabolic pathways(ko01100);;Histidine metabolism(ko00340)	--	--	--	--	--	--	--	--	--	--	--	--	--	--
meta_119	4-(Aminomethyl)indole	Heterocyclic compounds	Indole and Its derivatives	C9H10N2	4.09824e+06	8.99426	3.76438e+06	8.77628	7.68021	9.12373	9.38211	9.30713	10.1316	8.72641	3.86503e+06	2.72604e+06	4.32404e+06	3.90022e+06	2.37608e+06	3.04656e+06	4.16214e+06	3.26806e+06	2.364e+06	3.63453e+06	-2.09823	0.00067443	2.9288	down	--	--	--	--	--	--	--	--	--	--	--	--	--	--	--	--
meta_460	Indole	Heterocyclic compounds	Indole and Its derivatives	C8H7N	6.85952e+06	9.1242e+06	7.56829e+06	7.2853e+06	7.66447e+06	8.15785e+06	7.57649e+06	7.83493e+06	8.85429e+06	6.54359e+06	7.85718e+06	6.54832e+06	6.59036e+06	7.20055e+06	7.10594e+06	7.75236e+06	6.68622e+06	8.15596e+06	7.08616e+06	7.33019e+06	0.0993581	0.114011	1.50414	unchanged	C00463	Phenylalanine, tyrosine and tryptophan biosynthesis(ko00400);;Tryptophan metabolism(ko00380);;Metabolic pathways(ko01100);;Protein digestion and absorption(ko04974)	--	--	--	--	--	--	--	HMDB0035924	Organic compounds	Organoheterocyclic compounds	Heteroaromatic compounds	_	8027	109-97-7
meta_461	Indole 3-carbinol	Heterocyclic compounds	Indole and Its derivatives	C9H9NO	7.71521e+06	8.16371e+06	7.75408e+06	7.34874e+06	7.06599e+06	7.75088e+06	8.12182e+06	8.47151e+06	8.76882e+06	7.7659e+06	8.57302e+06	8.32055e+06	8.08475e+06	8.0575e+06	8.47559e+06	7.93242e+06	7.42396e+06	7.78412e+06	7.24287e+06	6.67796e+06	0.0064839	0.88741	0.0609848	unchanged	--	--	--	--	--	--	--	--	--	--	--	--	--	--	--	--
meta_112	3-Indolebutyric Acid	Heterocyclic compounds	Indole and Its derivatives	C12H13NO2	9.56178e+06	1.11052e+07	9.92457e+06	9.33726e+06	1.06798e+07	1.11007e+07	1.02554e+07	1.04338e+07	1.10728e+07	9.53832e+06	1.06038e+07	1.16486e+07	1.09748e+07	1.03599e+07	1.22437e+07	1.15361e+07	1.07915e+07	1.13298e+07	9.97563e+06	9.58735e+06	-0.0822259	0.0895996	1.63069	unchanged	--	--	--	--	--	--	--	--	--	HMDB0002096	Organic compounds	Organoheterocyclic compounds	Indoles and derivatives	Indoles	8617	133-32-4
meta_462	Indole-3-lactic acid	Heterocyclic compounds	Indole and Its derivatives	C11H11NO3	8.53277e+07	73334758	6.55038e+07	7.50118e+07	8.90807e+07	1.08825e+08	9.96955e+07	9.50995e+07	9.28553e+07	8.10564e+07	9.0342e+07	5.83441e+07	6.77815e+07	5.57396e+07	6.46424e+07	8.53992e+07	7.87799e+07	8.77271e+07	7.78962e+07	8.0644e+07	0.212338	0.0527699	1.86534	unchanged	--	--	--	--	--	--	--	--	--	HMDB0000671	Organic compounds	Organoheterocyclic compounds	Indoles and derivatives	Indolyl carboxylic acids and derivatives	676157	7417-65-4
meta_42	2,4-Dihydroxypteridine	Heterocyclic compounds	Pteridines and derivatives	C6H4N4O2	12145.3	31658	19433.2	8.77628	14779	11395.1	19985.1	9.30713	26508.4	22008.3	9.80612	18970.3	9.33657	8.72427	25578.2	8.89466	26246.8	20024.4	18879.1	8.7138	0.525143	0.345428	0.945322	unchanged	--	--	--	--	--	--	--	--	--	--	--	--	--	--	--	--
meta_714	Pyridoxal	Heterocyclic compounds	Pteridines and derivatives	C8H9NO3	84050.5	413966	8.52773	219244	215893	308726	261732	194588	85782.7	141589	217101	418568	270181	459219	433866	8.89466	131965	359411	352320	313320	-0.618333	0.102151	1.5144	unchanged	C00250	Vitamin digestion and absorption(ko04977);;Metabolic pathways(ko01100);;Vitamin B6 metabolism(ko00750)	--	--	--	--	--	--	--	--	--	--	--	--	--	--
meta_84	2-Picoline	Heterocyclic compounds	Pteridines and derivatives	C6H7N	107037	64346.3	68262.9	77074.7	128607	66474.3	81173.5	98087.9	60403.5	101400	111731	45989.1	58685	66971	53122.7	39132.3	64771.6	139948	69952.6	120225	0.146472	0.535543	0.658143	unchanged	--	--	--	--	--	--	--	--	--	HMDB0061888	Organic compounds	Organoheterocyclic compounds	Pyridines and derivatives	Methylpyridines	7975	109-06-8
meta_711	Pterine	Heterocyclic compounds	Pteridines and derivatives	C6H5N5O	248682	8.99426	325367	8.77628	7.68021	9.12373	507549	907199	254816	8.72641	9.80612	342568	9.33657	92016.6	9.24514	8.89466	8.69689	301193	8.8629	8.7138	1.60838	0.171546	1.23072	unchanged	--	--	--	--	--	--	--	--	--	HMDB0000802	Organic compounds	Organoheterocyclic compounds	Pteridines and derivatives	Pterins and derivatives	73000	2236-60-4
meta_17	1,4-Dihydro-1-Methyl-4-Oxo-3-Pyridinecarboxamide	Heterocyclic compounds	Pteridines and derivatives	C7H8N2O2	688625	381247	113628	211417	341877	229703	252395	2.10305e+06	756085	56189.9	631784	242723	1.33793e+06	252242	608205	96171.1	791956	337480	78713.8	228449	0.156738	0.819016	0.128407	unchanged	C05843	Metabolic pathways(ko01100);;Nicotinate and nicotinamide metabolism(ko00760)	--	--	--	--	--	--	--	HMDB0004194	Organic compounds	Organoheterocyclic compounds	Pyridines and derivatives	Pyridinecarboxylic acids and derivatives	440810	769-49-3
meta_715	Pyridoxal 5'-Phosphate	Heterocyclic compounds	Pteridines and derivatives	C8H10NO6P	1.27094e+06	860784	1.04814e+06	2.11027e+06	1.54657e+06	1.9449e+06	1.18803e+06	1.60801e+06	1.77877e+06	1.23553e+06	1.54482e+06	1.51269e+06	1.4431e+06	759089	1.69676e+06	1.63665e+06	1.56997e+06	1.23318e+06	1.75422e+06	1.62496e+06	-0.0180298	0.908836	0.0479872	unchanged	C00018	Metabolic pathways(ko01100);;Vitamin digestion and absorption(ko04977);;Vitamin B6 metabolism(ko00750);;Thiamine metabolism(ko00730)	--	--	--	--	--	--	--	--	--	--	--	--	--	--
meta_85	2-Picolinic Acid	Heterocyclic compounds	Pteridines and derivatives	C6H5NO2	3.2913e+06	3.01786e+06	3.07401e+06	2.86644e+06	3.22564e+06	3.19466e+06	3.47252e+06	3.46702e+06	4.13709e+06	3.34998e+06	4.0286e+06	3.41306e+06	3.3714e+06	3.46422e+06	3.61315e+06	3.31589e+06	3.49139e+06	4.05559e+06	3.339e+06	3.30689e+06	-0.0970376	0.121919	1.44682	unchanged	C10164	Tryptophan metabolism(ko00380);;Metabolic pathways(ko01100)	--	--	--	--	--	--	--	HMDB0002243	Organic compounds	Organoheterocyclic compounds	Pyridines and derivatives	Pyridinecarboxylic acids and derivatives	1018	98-98-6
meta_155	6-Methylnicotinamide	Heterocyclic compounds	Pteridines and derivatives	C7H8N2O	8.13341e+06	6.08314e+06	3.50586e+06	2.09288e+06	3.62402e+06	2.40061e+06	3.11971e+06	4.90796e+07	2.57523e+07	1.13344e+06	9.02353e+06	4.03737e+06	1.24611e+07	3.8846e+06	1.38353e+07	8.89466	1.04668e+07	5.24154e+06	2.71397e+06	8.7138	0.766852	0.414919	0.683712	unchanged	--	--	--	--	--	--	--	--	--	--	--	--	--	--	--	--
meta_375	Ethionamide	Heterocyclic compounds	Pteridines and derivatives	C8H10N2S	2.75379e+07	2.88531e+07	2.25388e+07	1.81167e+07	3.54181e+07	3.66072e+07	3.13837e+07	3.02503e+07	2.37151e+07	2.19413e+07	2.12967e+07	2.70228e+07	2.08233e+07	2.20804e+07	1.53793e+07	2.92522e+07	3.55651e+07	2.77847e+07	2.71016e+07	2.31417e+07	0.147823	0.314776	1.14806	unchanged	--	--	--	--	--	--	--	--	--	--	--	--	--	--	--	--
meta_162	7-ketodeoxycholic acid	Hormones and hormone related compounds	Hormones and hormone related compounds	C24H38O5	5454.53	11158.8	42268.2	115964	7783.11	30856	1738.12	31718.3	10.1316	6237.02	7232.58	38110.9	12426.8	16508.6	2198.29	9643.94	8.69689	7278	1729	8.7138	1.412	0.202404	1.17158	unchanged	--	--	--	--	--	--	--	--	--	HMDB0000391	Organic compounds	Lipids and lipid-like molecules	Steroids and steroid derivatives	Bile acids, alcohols and derivatives	188292	911-40-0
meta_157	6β-hydroxytestosterone	Hormones and hormone related compounds	Hormones and hormone related compounds	C19H28O3	23226.9	18906.8	20832.9	19277.8	15876	27295.1	22552.9	21078.5	20577.3	19861.2	24022.8	23532.4	21581.5	18924	17925.3	17789	21933.5	21507.4	20656.7	20035.8	0.0109007	0.894691	0.134492	unchanged	--	--	--	--	--	--	--	--	--	HMDB0006259	Organic compounds	Lipids and lipid-like molecules	Steroids and steroid derivatives	Androstane steroids	65543	62-99-7
meta_514	L-Thyroxine	Hormones and hormone related compounds	Hormones and hormone related compounds	C15H11I4NO4	99912.6	56715.1	28177	40401.1	44768.2	51929.7	48749.2	65243.3	59627.9	64312.9	43514.3	49803.4	24663.6	48324.6	50303.3	78511.7	49815.2	45472.1	50817.6	24578.9	0.265282	0.239612	1.12382	unchanged	C01829	Thyroid hormone synthesis(ko04918);;Autoimmune thyroid disease(ko05320);;Thyroid hormone signaling pathway(ko04919);;Neuroactive ligand-receptor interaction(ko04080);;Metabolic pathways(ko01100);;Bile secretion(ko04976);;Tyrosine metabolism(ko00350)	--	--	--	--	--	--	--	HMDB0000248	Organic compounds	Organic acids and derivatives	Carboxylic acids and derivatives	Amino acids, peptides, and analogues	_	51-48-9
meta_659	Norepinephrine	Hormones and hormone related compounds	Hormones and hormone related compounds	C8H11NO3	164164	212270	248182	154967	194024	185310	240344	207001	155073	146852	161248	143881	202615	151148	150970	155972	197734	140024	177048	166675	0.212086	0.0688882	1.69269	unchanged	C00547	Gap junction(ko04540);;Thermogenesis(ko04714);;Metabolic pathways(ko01100);;Tyrosine metabolism(ko00350);;Renin secretion(ko04924);;Adrenergic signaling in cardiomyocytes(ko04261);;Taste transduction(ko04742);;Regulation of lipolysis in adipocytes(ko04923);;Neuroactive ligand-receptor interaction(ko04080);;Vascular smooth muscle contraction(ko04270);;Synaptic vesicle cycle(ko04721);;cAMP signalin…	--	--	--	--	--	--	--	--	--	--	--	--	--	--
meta_36	11β-Hydroxyprogesterone	Hormones and hormone related compounds	Hormones and hormone related compounds	C21H30O3	177883	109026	150041	187228	148386	217703	193850	180468	240976	205815	218437	155822	141809	205448	167632	104607	127091	159855	142733	243883	0.119559	0.439747	0.790405	unchanged	--	--	--	--	--	--	--	--	--	HMDB0004031	Organic compounds	Lipids and lipid-like molecules	Steroids and steroid derivatives	Pregnane steroids	101788	600-57-7
meta_319	Cytochalasin H	Hormones and hormone related compounds	Hormones and hormone related compounds	C30H39NO5	199670	168752	211070	172832	275834	308537	269844	313913	1.0371e+06	194764	188818	167869	180872	173696	157212	152128	1.03407e+06	199346	161515	195838	0.271611	0.654457	0.627864	unchanged	--	--	LMPK11000013	Cytochalasin H	-	-	Polyketides [PK]	Cytochalasins [PK11]	-	--	--	--	--	--	--	--
meta_508	L-Phenylephrine	Hormones and hormone related compounds	Hormones and hormone related compounds	C9H13NO2	256941	284250	255552	8.77628	153226	9.12373	273490	9.30713	126276	228875	285962	362403	224575	341039	9.24514	176783	8.69689	195707	8.8629	8.7138	-0.0071734	0.989738	0.0945326	unchanged	--	--	--	--	--	--	--	--	--	--	--	--	--	--	--	--
meta_374	Epinephrine	Hormones and hormone related compounds	Hormones and hormone related compounds	C9H13NO3	278218	214745	259017	8.77628	182221	175652	210897	203041	10.1316	8.72641	425462	363589	9.33657	431710	9.24514	8.89466	314302	9.75903	8.8629	386120	-0.334337	0.597484	0.391038	unchanged	--	--	--	--	--	--	--	--	--	--	--	--	--	--	--	--
meta_89	20,26-dihydroxyecdysone	Hormones and hormone related compounds	Hormones and hormone related compounds	C27H44O8	869275	669739	448621	641861	626463	900697	650811	976141	727494	474959	597394	586390	657069	480468	657785	641709	603396	661762	417327	494271	0.269031	0.0745242	1.6816	unchanged	C16500	Insect hormone biosynthesis(ko00981)	LMST01010184	20,26-dihydroxyecdysone	ergosta-5,24(28)-diene-3beta,20,26-triol	-	Sterol Lipids [ST]	Sterols [ST01]	Cholesterol and derivatives [ST0101]	--	--	--	--	--	--	--
meta_194	Androstenediol	Hormones and hormone related compounds	Hormones and hormone related compounds	C19H30O2	3.45884e+06	3.33751e+06	2.96117e+06	3.18971e+06	3.31018e+06	3.79538e+06	3.71843e+06	3.63576e+06	3.7284e+06	3.37925e+06	3.71838e+06	3.26697e+06	3.28343e+06	3.42621e+06	3.4886e+06	3.54384e+06	3.39549e+06	3.73236e+06	3.24789e+06	3.3367e+06	0.00312874	0.942225	0.114574	unchanged	C04295	Steroid hormone biosynthesis(ko00140);;Ovarian steroidogenesis(ko04913)	LMST02020005	Androstenediol	androst-5-en-3beta,17beta-diol	-	Sterol Lipids [ST]	Steroids [ST02]	C19 steroids (androgens) and derivatives [ST0202]	HMDB0003818	Organic compounds	Lipids and lipid-like molecules	Steroids and steroid derivatives	Androstane steroids	10634	521-17-5
meta_153	3'-Sialyllactose/6'-Sialyllactose	Nucleotide And Its metabolites	Nucleotide And Its metabolites	C23H39NO19	13618.7	17137.2	22436.1	34130.9	15966.4	26336.4	31778.9	9649.07	18389.1	31778.1	10729.4	19681.1	24401.1	9200.33	8390.11	30835.8	12888.2	24776.7	19377.2	26033.3	0.247758	0.355463	0.886658	unchanged	--	--	--	--	--	--	--	--	--	HMDB0006569	Organic compounds	Organic oxygen compounds	Organooxygen compounds	Carbohydrates and carbohydrate conjugates	643987	35890-39-2
meta_761	Theobromine	Nucleotide And Its metabolites	Nucleotide And Its metabolites	C7H8N4O2	23272.6	18800	66746.3	66499.1	33823.5	48848.4	83952.3	93529.7	104681	80392.6	69799.8	45943.5	53613.7	44301.5	37440.5	66069.6	30034.7	65132.1	32704.8	32692	0.377335	0.199231	1.08007	unchanged	C07480	Caffeine metabolism(ko00232);;Metabolic pathways(ko01100)	--	--	--	--	--	--	--	--	--	--	--	--	--	--
meta_38	2'-Deoxycytidine-5'-Monophosphate	Nucleotide And Its metabolites	Nucleotide And Its metabolites	C9H14N3O7P	34044.1	50636.6	50944.2	36227	62304.4	162325	35223.2	26768.3	58603.3	38489.9	88026.5	25164.4	64927	45500.7	51140.3	8.89466	57133.7	48110	143244	45375.7	-0.0335353	0.940676	0.0468387	unchanged	C00239	Metabolic pathways(ko01100);;Pyrimidine metabolism(ko00240)	--	--	--	--	--	--	--	HMDB0001202	Organic compounds	Nucleosides, nucleotides, and analogues	Pyrimidine nucleotides	Pyrimidine deoxyribonucleotides	13945	1032-65-1
meta_149	5-Methyluridine	Nucleotide And Its metabolites	Nucleotide And Its metabolites	C10H14N2O6	34270.3	21010	44843.5	43625	42116.6	51914.8	19304.9	60846.4	105228	30459.5	13306.5	35639.7	41025	37558.9	16646.6	42619	45071.9	37261.3	43414.3	49853.9	0.32391	0.312697	1.06623	unchanged	--	--	--	--	--	--	--	--	--	HMDB0000884	Organic compounds	Nucleosides, nucleotides, and analogues	Pyrimidine nucleosides	_	445408	1463-10-1
meta_789	Uridine	Nucleotide And Its metabolites	Nucleotide And Its metabolites	C9H12N2O6	40046.6	52878.9	27427.5	36395.5	64849	56143.3	31335.3	185440	170734	19848.5	65572.8	46111.3	92404.2	25678.7	91524.7	44027.5	45363.4	70415.3	28458.6	37300.6	0.325146	0.508782	0.560926	unchanged	C00299	ABC transporters(ko02010);;Pyrimidine metabolism(ko00240);;Metabolic pathways(ko01100)	--	--	--	--	--	--	--	--	--	--	--	--	--	--
meta_423	Guanosine	Nucleotide And Its metabolites	Nucleotide And Its metabolites	C10H13N5O5	53291.9	60456.3	45694	25415.7	24768.9	79246.6	41355.3	1.61366e+06	1.40779e+06	27202.2	182862	49566.5	119076	65630.3	276322	22396.5	175512	132229	42123.8	60259.3	1.58537	0.283165	0.984877	unchanged	C00387	Purine metabolism(ko00230);;ABC transporters(ko02010);;Metabolic pathways(ko01100)	--	--	--	--	--	--	--	--	--	--	--	--	--	--
meta_26	1-Methyladenine	Nucleotide And Its metabolites	Nucleotide And Its metabolites	C6H7N5	56517.5	60482.1	107174	54896.1	39471.5	165387	61433.4	59471.7	10.1316	48116.6	216486	39551.6	9.33657	36837.4	102281	8.89466	79731	9.75903	8.8629	8.7138	0.459271	0.50548	0.554975	unchanged	--	--	--	--	--	--	--	--	--	--	--	--	--	--	--	--
meta_809	Xanthosine-5'-monophosphate	Nucleotide And Its metabolites	Nucleotide And Its metabolites	C10H13N4O9P	63578.3	66933.5	54119.2	199873	47061.9	110786	136571	100819	55285.7	135947	229527	21652.6	26025.6	77169.1	47970	55688.4	101606	84958.2	61552.1	35247.9	0.389188	0.364769	0.830191	unchanged	--	--	--	--	--	--	--	--	--	--	--	--	--	--	--	--
meta_144	5-Hydroxy-2'-deoxyuridine	Nucleotide And Its metabolites	Nucleotide And Its metabolites	C9H12N2O6	91618.4	109897	156873	149341	127458	198403	142094	158335	221382	98969.2	190706	132664	153890	101704	98608.6	152542	125657	139671	204301	106242	0.0488109	0.783896	0.237688	unchanged	--	--	--	--	--	--	--	--	--	--	--	--	--	--	--	--
meta_125	4-Deoxyuridine	Nucleotide And Its metabolites	Nucleotide And Its metabolites	C9H12N2O5	101832	100178	54027	42320.1	193970	143634	59651.9	113734	128837	45979.6	238295	122606	80740.9	126790	150151	91832.9	87024	87344.8	76032.5	36477.4	-0.156981	0.633769	0.473989	unchanged	--	--	--	--	--	--	--	--	--	--	--	--	--	--	--	--
meta_716	Pyrimidine	Nucleotide And Its metabolites	Nucleotide And Its metabolites	C4H4N2	105884	228517	112139	209138	163491	181117	140461	161157	182452	43687.8	174149	157718	211062	152796	80919.6	208246	167091	116602	240253	186241	-0.149665	0.471124	0.575956	unchanged	--	--	--	--	--	--	--	--	--	--	--	--	--	--	--	--
meta_792	Uridine 5′-diphosphoglucuronic acid	Nucleotide And Its metabolites	Nucleotide And Its metabolites	C15H22N2O18P2	106694	66195.7	71852.5	104503	56615.9	180298	107919	61081.1	70522.4	129975	104806	57981.6	131353	60833	88847.6	131506	88310.9	73445	101255	116951	0.000554714	0.998056	0.0193376	unchanged	--	--	--	--	--	--	--	--	--	--	--	--	--	--	--	--
meta_790	Uridine 5-Monophosphate	Nucleotide And Its metabolites	Nucleotide And Its metabolites	C9H13N2O9P	125013	73377	79116.7	347842	82104.1	133061	89264.4	73439.4	69087.4	224261	259805	113392	82253.4	113219	86583.8	78452	105677	151465	81812.7	79169.9	0.170768	0.671878	0.35637	unchanged	--	--	--	--	--	--	--	--	--	--	--	--	--	--	--	--
meta_649	N6-(4-hydroxybenzyl)adnine-riboside	Nucleotide And Its metabolites	Nucleotide And Its metabolites	C12H11N5O	155262	202774	105328	166271	168292	152471	162505	137754	196643	161235	190531	131912	139989	152544	180567	166527	171689	135000	151055	152380	0.0329692	0.738532	0.430356	unchanged	--	--	--	--	--	--	--	--	--	--	--	--	--	--	--	--
meta_646	N4-Acetylcytidine	Nucleotide And Its metabolites	Nucleotide And Its metabolites	C11H15N3O6	177724	313956	870283	581148	338408	718073	295311	292897	414610	189823	357924	593893	674667	287558	118358	583824	372204	240625	575118	345363	0.0147693	0.963881	0.0114569	unchanged	--	--	--	--	--	--	--	--	--	--	--	--	--	--	--	--
meta_30	1-Methylinosine	Nucleotide And Its metabolites	Nucleotide And Its metabolites	C11H14N4O5	202174	248806	259525	210825	50836.9	66288.6	192990	102199	241366	166670	169170	137584	102150	41989.6	184160	102365	137057	90091.6	74502.9	111768	0.597795	0.0501053	1.7658	unchanged	--	--	--	--	--	--	--	--	--	--	--	--	--	--	--	--
meta_27	1-Methylguanine	Nucleotide And Its metabolites	Nucleotide And Its metabolites	C6H7N5O	214302	118574	214637	183290	7.68021	236769	248714	305043	351819	8.72641	9.80612	195572	181716	165527	173746	8.89466	208396	201301	247868	8.7138	0.446935	0.314517	0.985885	unchanged	--	--	--	--	--	--	--	--	--	--	--	--	--	--	--	--
meta_156	6-O-methylguanine	Nucleotide And Its metabolites	Nucleotide And Its metabolites	C6H7N5O	214302	118574	214637	183290	7.68021	236769	248714	305043	351819	8.72641	9.80612	195572	181716	165527	173746	8.89466	208396	201301	247868	8.7138	0.446935	0.314517	0.985885	unchanged	--	--	--	--	--	--	--	--	--	--	--	--	--	--	--	--
meta_158	7-(alpha-D-glucosyl)-N(6)-isopentenyladenine	Nucleotide And Its metabolites	Nucleotide And Its metabolites	C16H23N5O5	219309	233331	288169	548668	370971	448800	210905	233444	309783	234552	308067	101688	158435	293631	217773	368879	186264	299206	331230	209365	0.324145	0.183192	1.29645	unchanged	--	--	--	--	--	--	--	--	--	--	--	--	--	--	--	--
meta_424	Guanosine-5'-monophosphate	Nucleotide And Its metabolites	Nucleotide And Its metabolites	C10H14N5O8P	240382	570967	226711	606885	340890	366755	485077	692019	521086	522217	606548	183601	223948	286201	467304	312074	494650	427201	664897	187825	0.246688	0.342984	0.834591	unchanged	C00144	cGMP-PKG signaling pathway(ko04022);;Metabolic pathways(ko01100);;Olfactory transduction(ko04740);;Taste transduction(ko04742);;Antifolate resistance(ko01523);;Phototransduction(ko04744);;Purine metabolism(ko00230)	--	--	--	--	--	--	--	HMDB0001397	Organic compounds	Nucleosides, nucleotides, and analogues	Purine nucleotides	Purine ribonucleotides	6804	85-32-5
meta_37	2'-Aenylic Acid	Nucleotide And Its metabolites	Nucleotide And Its metabolites	C10H14N5O7P	247838	192913	166535	818399	435679	102375	337023	452919	231252	1.88867e+06	2.5524e+06	212814	291102	682156	332157	119775	1.33572e+06	544059	367166	80370.3	-0.419377	0.583441	0.610118	unchanged	--	--	--	--	--	--	--	--	--	--	--	--	--	--	--	--
meta_818	Β-Nicotinamide Mononucleotide	Nucleotide And Its metabolites	Nucleotide And Its metabolites	C11H15N2O8P	271042	690158	180070	299702	318263	264762	248081	270790	507813	262585	327997	225394	308111	391741	279133	120120	253728	190796	295333	172518	0.369367	0.190943	1.26346	unchanged	--	--	--	--	--	--	--	--	--	HMDB0000229	Organic compounds	Nucleosides, nucleotides, and analogues	Pyridine nucleotides	Nicotinamide nucleotides	14181	75414-16-3
meta_64	2-Deoxyribose 5'-phosphate	Nucleotide And Its metabolites	Nucleotide And Its metabolites	C5H11O7P	282950	214777	146878	366120	262747	425774	296142	453448	337480	174685	217716	260978	404825	167337	291505	343522	262989	227874	190398	297050	0.152386	0.461379	0.723646	unchanged	--	--	--	--	--	--	--	--	--	--	--	--	--	--	--	--
meta_648	N6-(2-Hydroxyethyl)adenosine	Nucleotide And Its metabolites	Nucleotide And Its metabolites	C12H17N5O5	336945	391173	611494	629284	45294.4	34748.5	331399	36049.6	503057	249406	335131	211896	32329.2	14196	219059	17186.7	74150.9	21270.2	26765.2	35102.6	1.68271	0.0172385	2.13809	up	--	--	--	--	--	--	--	--	--	--	--	--	--	--	--	--
meta_55	2-(Dimethylamino)Guanosine	Nucleotide And Its metabolites	Nucleotide And Its metabolites	C12H17N5O5	385111	407580	640540	581508	50054.2	76170.5	448832	68858.3	460383	181236	270870	220118	36583.3	20272.5	179486	27702.7	47944.9	46619.9	32442.6	27714	1.85904	0.00796495	2.39114	up	--	--	--	--	--	--	--	--	--	--	--	--	--	--	--	--
meta_175	Adenosine-5'-Diphosphoglucose	Nucleotide And Its metabolites	Nucleotide And Its metabolites	C16H25N5O15P2	399667	345621	177124	573216	308623	225666	390784	390071	107140	283890	647549	218955	605414	268613	499891	374329	336690	309628	205868	157626	-0.178923	0.542197	0.703741	unchanged	--	--	--	--	--	--	--	--	--	--	--	--	--	--	--	--
meta_655	Nicotinamide riboside chloride	Nucleotide And Its metabolites	Nucleotide And Its metabolites	C11H15ClN2O5	448728	539006	585030	385375	386624	565212	484405	683145	410413	518050	547250	320859	731588	419027	644068	510258	524011	341128	754943	402316	-0.0535936	0.74551	0.525834	unchanged	--	--	--	--	--	--	--	--	--	--	--	--	--	--	--	--
meta_786	Uracil	Nucleotide And Its metabolites	Nucleotide And Its metabolites	C4H4N2O2	493111	360150	179105	376507	280550	541680	308649	936376	1.33443e+06	274173	520750	269323	715132	315102	524745	303799	423951	570300	281632	355856	0.248361	0.525623	0.599399	unchanged	C00106	beta-Alanine metabolism(ko00410);;Pantothenate and CoA biosynthesis(ko00770);;Pyrimidine metabolism(ko00240);;Metabolic pathways(ko01100)	--	--	--	--	--	--	--	--	--	--	--	--	--	--
meta_77	2-Methylguanosine	Nucleotide And Its metabolites	Nucleotide And Its metabolites	C11H15N5O5	516214	424524	520984	520933	95055.3	97843.6	395512	198976	584635	402758	473993	344811	120630	66745.8	411779	105266	230011	123773	121249	146937	0.808639	0.0419038	1.80391	up	--	--	--	--	--	--	--	--	--	HMDB0005862	Organic compounds	Nucleosides, nucleotides, and analogues	Purine nucleosides	_	3035422	2140-77-4
meta_386	GDP-L-fucose	Nucleotide And Its metabolites	Nucleotide And Its metabolites	C16H25N5O15P2	643845	522658	494432	501260	399061	479949	450808	633207	655834	644116	1.18653e+06	434593	652123	671634	557922	494528	498776	519445	524921	494738	-0.153734	0.430735	0.903353	unchanged	C00325	Fructose and mannose metabolism(ko00051);;Amino sugar and nucleotide sugar metabolism(ko00520);;Metabolic pathways(ko01100)	--	--	--	--	--	--	--	HMDB0001095	Organic compounds	Nucleosides, nucleotides, and analogues	Purine nucleotides	Purine nucleotide sugars	439211	15839-70-0
meta_28	1-Methylguanosine	Nucleotide And Its metabolites	Nucleotide And Its metabolites	C11H15N5O5	652303	617549	618717	615966	93165.5	118360	391271	198134	610839	510050	674175	558785	175663	93015.3	491690	144851	302204	169284	157037	113349	0.620023	0.130167	1.33018	unchanged	--	--	--	--	--	--	--	--	--	--	--	--	--	--	--	--
meta_160	7-Methylguanosine	Nucleotide And Its metabolites	Nucleotide And Its metabolites	C11H15N5O5	652303	617549	618717	615966	93165.5	118360	391271	198134	610839	510050	674175	558785	175663	93015.3	491690	144851	302204	169284	157037	113349	0.620023	0.130167	1.33018	unchanged	--	--	--	--	--	--	--	--	--	HMDB0005862	Organic compounds	Nucleosides, nucleotides, and analogues	Purine nucleosides	_	3035422	2140-77-4
meta_304	Creatine phosphate	Nucleotide And Its metabolites	Nucleotide And Its metabolites	C4H10N3O5P	719623	660174	8.49741e+06	862379	2.61369e+06	1.80915e+07	5.50778e+06	2.23427e+06	5.82531e+07	1.75788e+06	457962	8.67629e+06	7.71856e+06	355364	9.14785e+06	1.0731e+07	3.13707e+07	5.70502e+07	1.13311e+06	1.81115e+07	-0.545209	0.572869	0.411746	unchanged	C02305	Metabolic pathways(ko01100);;Arginine and proline metabolism(ko00330)	--	--	--	--	--	--	--	HMDB0001511	Organic compounds	Organic acids and derivatives	Carboxylic acids and derivatives	Amino acids, peptides, and analogues	587	1967-07-02
meta_819	Β-Pseudouridine	Nucleotide And Its metabolites	Nucleotide And Its metabolites	C9H12N2O6	762188	474308	873431	942717	780600	981806	895927	880022	852498	769469	1.02103e+06	665782	953022	796770	897750	805542	1.04139e+06	1.13271e+06	1.04085e+06	719003	-0.14381	0.212822	1.1757	unchanged	C02067	Pyrimidine metabolism(ko00240);;Metabolic pathways(ko01100)	--	--	--	--	--	--	--	HMDB0000767	Organic compounds	Nucleosides, nucleotides, and analogues	Nucleoside and nucleotide analogues	_	15047	1445-07-4
meta_651	N6-Succinyl Adenosine	Nucleotide And Its metabolites	Nucleotide And Its metabolites	C14H17N5O8	798379	669273	404953	653703	309047	553334	453153	2.34839e+06	2.14566e+06	329002	1.76557e+06	450306	1.8864e+06	394769	1.00596e+06	541834	986240	833401	468370	558348	-0.037193	0.939014	0.175977	unchanged	--	--	--	--	--	--	--	--	--	--	--	--	--	--	--	--
meta_165	8-Azaguanine	Nucleotide And Its metabolites	Nucleotide And Its metabolites	C4H4N6O	1.12343e+06	545857	253134	322777	448692	391825	370490	3.22058e+06	1.14693e+06	115537	1.03556e+06	259096	1.98427e+06	304013	979418	237866	934197	483250	178310	409534	0.222299	0.7443	0.200259	unchanged	--	--	--	--	--	--	--	--	--	--	--	--	--	--	--	--
meta_671	Oxypurinol	Nucleotide And Its metabolites	Nucleotide And Its metabolites	C5H4N4O2	1.12343e+06	545857	253134	322777	448692	391825	370490	3.22058e+06	1.14693e+06	115537	1.03556e+06	259096	1.98427e+06	304013	979418	237866	934197	483250	178310	409534	0.222299	0.7443	0.200259	unchanged	--	--	--	--	--	--	--	--	--	--	--	--	--	--	--	--
meta_315	Cytidine	Nucleotide And Its metabolites	Nucleotide And Its metabolites	C9H13N3O5	1.16674e+06	934492	537875	592016	628496	649580	760194	3.06584e+06	4.44072e+06	435717	1.48185e+06	527802	1.53236e+06	524474	1.31114e+06	639261	920143	1.20954e+06	735657	686135	0.465467	0.427178	0.744696	unchanged	C00475	ABC transporters(ko02010);;Pyrimidine metabolism(ko00240);;Metabolic pathways(ko01100)	--	--	--	--	--	--	--	--	--	--	--	--	--	--
meta_309	Cyclocreatine	Nucleotide And Its metabolites	Nucleotide And Its metabolites	C5H9N3O2	1.42377e+06	1.14763e+06	1.74937e+06	1.47315e+06	1.28065e+06	1.41686e+06	1.50352e+06	1.5321e+06	1.84158e+06	1.57212e+06	1.61342e+06	2.51002e+06	2.50179e+06	2.03942e+06	2.34224e+06	1.36485e+06	1.60035e+06	1.88442e+06	1.5111e+06	1.15548e+06	-0.310072	0.0509645	1.98312	unchanged	--	--	--	--	--	--	--	--	--	--	--	--	--	--	--	--
meta_791	Uridine 5’-Diphosphate	Nucleotide And Its metabolites	Nucleotide And Its metabolites	C9H14N2O12P2	1.45299e+06	899860	418982	3.55243e+06	1.47853e+06	844216	1.37211e+06	890572	330986	4.4504e+06	2.51114e+06	635284	580388	1.32611e+06	756131	846633	2.35887e+06	1.77259e+06	1.11889e+06	588298	0.328669	0.522617	0.587873	unchanged	C00015	Pyrimidine metabolism(ko00240);;Metabolic pathways(ko01100);;Neuroactive ligand-receptor interaction(ko04080)	--	--	--	--	--	--	--	HMDB0000295	Organic compounds	Nucleosides, nucleotides, and analogues	Pyrimidine nucleotides	Pyrimidine ribonucleotides	6031	58-98-0
meta_807	Xanthine	Nucleotide And Its metabolites	Nucleotide And Its metabolites	C5H4N4O2	1.5103e+06	1.41398e+06	1.16293e+06	1.0347e+06	825126	1.43586e+06	1.40148e+06	3.01066e+06	3.41454e+06	1.04197e+06	2.05553e+06	1.0577e+06	2.35878e+06	1.30476e+06	2.009e+06	1.17821e+06	1.80917e+06	1.77626e+06	880641	1.25405e+06	0.0512733	0.860261	0.107102	unchanged	C00385	Caffeine metabolism(ko00232);;Metabolic pathways(ko01100);;Purine metabolism(ko00230)	--	--	--	--	--	--	--	--	--	--	--	--	--	--
meta_466	Inosine 5'-triphosphate	Nucleotide And Its metabolites	Nucleotide And Its metabolites	C10H15N4O14P3	1.52213e+06	1.29737e+06	2.57603e+06	3.0741e+06	2.62935e+06	4.33803e+06	3.0657e+06	1.61296e+06	1.35201e+06	2.4939e+06	1.41302e+06	2.00701e+06	2.89349e+06	586592	972733	4.18437e+06	2.32701e+06	2.7357e+06	2.35131e+06	2.92661e+06	0.0973638	0.734002	0.376105	unchanged	C00081	Metabolic pathways(ko01100);;Purine metabolism(ko00230)	--	--	--	--	--	--	--	HMDB0000189	Organic compounds	Nucleosides, nucleotides, and analogues	Purine nucleotides	Purine ribonucleotides	8583	132-06-9
meta_316	Cytidine 5'-Diphosphocholine	Nucleotide And Its metabolites	Nucleotide And Its metabolites	C14H26N4O11P2	1.60931e+06	2.9304e+06	1.64702e+06	2.14797e+06	1.57886e+06	1.50538e+06	2.46521e+06	1.70841e+06	1.12335e+06	1.6713e+06	3.94862e+06	2.24972e+06	1.95985e+06	1.65995e+06	1.72883e+06	2.09446e+06	2.55125e+06	2.45582e+06	2.6924e+06	2.7947e+06	-0.392459	0.046774	1.79628	down	C00307	Metabolic pathways(ko01100);;Glycerophospholipid metabolism(ko00564);;Choline metabolism in cancer(ko05231)	--	--	--	--	--	--	--	HMDB0001413	Organic compounds	Nucleosides, nucleotides, and analogues	Pyrimidine nucleotides	Pyrimidine ribonucleotides	13804	987-78-0
meta_793	Uridine-5'-diphospho-N-acetylgalactosamine??disodium??salt	Nucleotide And Its metabolites	Nucleotide And Its metabolites	C17H27N3O17P2	1.65411e+06	1.63281e+06	1.16889e+06	1.42515e+06	858839	1.96455e+06	1.63634e+06	1.39491e+06	659436	1.45509e+06	2.23472e+06	1.05379e+06	1.13425e+06	1.39599e+06	1.12932e+06	1.67493e+06	998672	1.30796e+06	1.50413e+06	1.40817e+06	0.000853789	0.996209	0.0783637	unchanged	--	--	--	--	--	--	--	--	--	--	--	--	--	--	--	--
meta_318	Cytidine-5-Monophosphate	Nucleotide And Its metabolites	Nucleotide And Its metabolites	C9H14N3O8P	1.7377e+06	1.25175e+06	1.63943e+06	1.37357e+06	1.33242e+06	1.81884e+06	1.54929e+06	1.39619e+06	1.4421e+06	1.82036e+06	1.88359e+06	1.76787e+06	1.47477e+06	633073	1.48677e+06	1.40156e+06	1.95584e+06	1.40199e+06	1.4955e+06	2.12328e+06	-0.0244536	0.860656	0.122197	unchanged	--	--	--	--	--	--	--	--	--	--	--	--	--	--	--	--
meta_442	Hypoxanthine	Nucleotide And Its metabolites	Nucleotide And Its metabolites	C5H4N4O	1.91502e+06	2.15329e+06	1.06683e+06	707057	709453	1.25979e+06	823911	9.82386e+06	4.18571e+06	468790	2.54005e+06	1.30512e+06	2.90359e+06	1.30956e+06	2.82283e+06	775375	2.11374e+06	1.54571e+06	977770	1.25164e+06	0.397659	0.565077	0.434774	unchanged	C00262	Metabolic pathways(ko01100);;Purine metabolism(ko00230)	--	--	--	--	--	--	--	--	--	--	--	--	--	--
meta_712	Purine	Nucleotide And Its metabolites	Nucleotide And Its metabolites	C5H4N4	2.35116e+06	2.51133e+06	2.41445e+06	2.4359e+06	2.14109e+06	2.70095e+06	2.39748e+06	2.83959e+06	2.59997e+06	2.12121e+06	2.7804e+06	2.2696e+06	2.49358e+06	2.28593e+06	2.48544e+06	2.64221e+06	2.51871e+06	2.72551e+06	2.50084e+06	2.29101e+06	-0.0279825	0.606004	0.58802	unchanged	--	--	--	--	--	--	--	--	--	--	--	--	--	--	--	--
meta_307	Cyclic Amp	Nucleotide And Its metabolites	Nucleotide And Its metabolites	C10H12N5O6P	2.49534e+06	1.81875e+06	1.97524e+06	2.41335e+06	2.31453e+06	3.13996e+06	1.73634e+06	2.7962e+06	2.46555e+06	2.14984e+06	2.88805e+06	1.10426e+06	1.84526e+06	1.31859e+06	1.97086e+06	2.0118e+06	2.07074e+06	1.54229e+06	1.91804e+06	1.51938e+06	0.357559	0.0245963	1.97683	up	C00575	Human T-cell leukemia virus 1 infection(ko05166);;MAPK signaling pathway(ko04010);;Cocaine addiction(ko05030);;Morphine addiction(ko05032);;Regulation of lipolysis in adipocytes(ko04923);;Long-term potentiation(ko04720);;Progesterone-mediated oocyte maturation(ko04914);;Renin secretion(ko04924);;Chemokine signaling pathway(ko04062);;Endocrine resistance(ko01522);;Rap1 signaling pathway(ko04015);;…	--	--	--	--	--	--	--	HMDB0000058	Organic compounds	Nucleosides, nucleotides, and analogues	Purine nucleotides	Cyclic purine nucleotides	6076	60-92-4
meta_808	Xanthosine	Nucleotide And Its metabolites	Nucleotide And Its metabolites	C10H12N4O6	2.64958e+06	1.34823e+06	469686	545932	1.09075e+06	869096	840738	8.44396e+06	3.68142e+06	204987	2.16331e+06	599968	3.91311e+06	751895	1.97355e+06	397793	8.69689	1.10705e+06	466801	737295	0.734086	0.374616	0.715136	unchanged	C01762	Caffeine metabolism(ko00232);;Metabolic pathways(ko01100);;Purine metabolism(ko00230);;ABC transporters(ko02010)	--	--	--	--	--	--	--	--	--	--	--	--	--	--
meta_317	Cytidine 5'-monophosphate-N-acetylneuraminic acid（CMP-NANA）	Nucleotide And Its metabolites	Nucleotide And Its metabolites	C20H31N4O16P	2.77833e+06	910257	2.19082e+06	1.6176e+06	1.48807e+06	2.32666e+06	1.8811e+06	1.26229e+06	2.4311e+06	3.03993e+06	2.40426e+06	2.35765e+06	1.50337e+06	1.75954e+06	1.81495e+06	1.484e+06	2.58249e+06	2.07527e+06	2.02511e+06	2.41962e+06	-0.0357618	0.843478	0.123457	unchanged	--	--	--	--	--	--	--	--	--	--	--	--	--	--	--	--
meta_154	6-Dimethylaminopurine	Nucleotide And Its metabolites	Nucleotide And Its metabolites	C7H9N5	2.87518e+06	2.84451e+06	2.56162e+06	2.76146e+06	2.68376e+06	2.85494e+06	3.14408e+06	3.08715e+06	3.22357e+06	2.24095e+06	3.25176e+06	2.53273e+06	2.74411e+06	2.75613e+06	2.74973e+06	1.76284e+06	2.79161e+06	2.37329e+06	2.72225e+06	2.62004e+06	0.104332	0.209677	1.26699	unchanged	--	--	--	--	--	--	--	--	--	HMDB0000473	Organic compounds	Organoheterocyclic compounds	Imidazopyrimidines	Purines and purine derivatives	3134	938-55-6
meta_443	Hypoxanthine-9-β-D-Arabinofuranoside	Nucleotide And Its metabolites	Nucleotide And Its metabolites	C10H12N4O5	3.25002e+06	8.99426	1.28044e+06	3.46251e+06	1.44084e+06	1.56885e+06	1.02557e+06	4.50005e+07	1.18424e+08	2.50844e+06	9.80612	1.12472e+06	5.83544e+06	662517	4.95488e+07	8.89466	4.04714e+07	1.7612e+07	552758	1.04465e+06	0.606878	0.654193	0.474921	unchanged	--	--	--	--	--	--	--	--	--	--	--	--	--	--	--	--
meta_148	5-Methylcytosine	Nucleotide And Its metabolites	Nucleotide And Its metabolites	C5H7N3O	3.32663e+06	5.40262e+06	3.85893e+06	1.91768e+06	1.86971e+06	2.54959e+06	4.18942e+06	4.38634e+06	3.12844e+06	2.78845e+06	1.93848e+06	2.45992e+06	3.47659e+06	3.09379e+06	2.75452e+06	3.51357e+06	3.56096e+06	2.06607e+06	3.01475e+06	3.17132e+06	0.202081	0.29716	0.959057	unchanged	C02376	Metabolic pathways(ko01100);;Pyrimidine metabolism(ko00240)	--	--	--	--	--	--	--	HMDB0002894	Organic compounds	Organoheterocyclic compounds	Diazines	Pyrimidines and pyrimidine derivatives	65040	554-01-8
meta_174	Adenosine 5'-Monophosphate	Nucleotide And Its metabolites	Nucleotide And Its metabolites	C10H14N5O7P	3.97313e+06	2.67896e+06	1.04272e+06	1.11032e+07	1.898e+06	1.18706e+06	3.24166e+06	2.69814e+06	1.64295e+06	1.79068e+07	2.25658e+07	1.33695e+06	2.1586e+06	8.13075e+06	4.50195e+06	1.3699e+06	1.04638e+07	4.94743e+06	3.19987e+06	670377	-0.325085	0.665143	0.503623	unchanged	C00020	Cortisol synthesis and secretion(ko04927);;Regulation of lipolysis in adipocytes(ko04923);;Olfactory transduction(ko04740);;Parkinson disease(ko05012);;Morphine addiction(ko05032);;FoxO signaling pathway(ko04068);;Parathyroid hormone synthesis, secretion and action(ko04928);;cAMP signaling pathway(ko04024);;Longevity regulating pathway(ko04211);;Cushing syndrome(ko04934);;AMPK signaling pathway(k…	--	--	--	--	--	--	--	HMDB0000045	Organic compounds	Nucleosides, nucleotides, and analogues	Purine nucleotides	Purine ribonucleotides	6083	61-19-8
meta_140	5-Acetylamino-6-amino-3-methyluracil	Nucleotide And Its metabolites	Nucleotide and Its metabolites	C7H10N4O3	4.26073e+06	3.73484e+06	3.71694e+06	2.7924e+06	3.38097e+06	4.38023e+06	4.58816e+06	4.40626e+06	5.29011e+06	3.22579e+06	3.99056e+06	5.70864e+06	4.63237e+06	3.39358e+06	4.9615e+06	2.86528e+06	4.23408e+06	5.73761e+06	4.98491e+06	3.45074e+06	-0.144253	0.298046	0.995921	unchanged	C16366	Caffeine metabolism(ko00232)	--	--	--	--	--	--	--	--	--	--	--	--	--	--
meta_191	Allopurinol	Nucleotide And Its metabolites	Nucleotide And Its metabolites	C5H4N4O	4.73568e+06	1.37204e+06	1.22019e+06	1.82402e+06	1.7519e+06	1.19635e+06	917531	1.64996e+07	7.46307e+06	8.72641	3.30518e+06	1.85795e+06	9.33657	1.47793e+06	5.65933e+06	8.89466	3.82069e+06	3.20097e+06	1.70214e+06	1.72118e+06	0.701187	0.413884	0.732631	unchanged	--	--	--	--	--	--	--	--	--	--	--	--	--	--	--	--
meta_172	Adenosine	Nucleotide And Its metabolites	Nucleotide And Its metabolites	C10H13N5O4	5.09465e+06	3.04016e+06	3.52898e+06	1.77789e+07	3.1546e+06	3.03822e+06	5.22733e+06	3.82283e+08	9.1997e+08	2.14729e+07	4.09337e+07	1.99219e+06	7.06727e+06	7.11524e+06	2.72242e+08	3.33083e+06	2.37374e+08	1.08196e+08	3.56762e+06	1.94231e+06	0.9969	0.510892	0.669719	unchanged	C00212	Renin secretion(ko04924);;Alcoholism(ko05034);;Metabolic pathways(ko01100);;Morphine addiction(ko05032);;ABC transporters(ko02010);;Purine metabolism(ko00230);;Vascular smooth muscle contraction(ko04270);;cAMP signaling pathway(ko04024);;Sphingolipid signaling pathway(ko04071);;cGMP-PKG signaling pathway(ko04022);;Neuroactive ligand-receptor interaction(ko04080);;Regulation of lipolysis in adipoc…	--	--	--	--	--	--	--	--	--	--	--	--	--	--
meta_658	Nicotinic Acid Adenine Dinucleotide	Nucleotide And Its metabolites	Nucleotide And Its metabolites	C21H27N7O14P2	5.38123e+06	5.05996e+06	4.24575e+06	5.41519e+06	3.12823e+06	6.24473e+06	7.66581e+06	6.01099e+06	8.13741e+06	5.18193e+06	5.76524e+06	4.91741e+06	6.96821e+06	5.23479e+06	6.9155e+06	6.38628e+06	6.41189e+06	6.09713e+06	5.59925e+06	5.67755e+06	-0.086803	0.509381	0.609873	unchanged	C00857	Nicotinate and nicotinamide metabolism(ko00760);;Metabolic pathways(ko01100)	--	--	--	--	--	--	--	--	--	--	--	--	--	--
meta_647	N4-Acetylcytidine-triphosphate	Nucleotide And Its metabolites	Nucleotide And Its metabolites	C11H18N3O15P3	6.79096e+06	6.83798e+06	7.61848e+06	7.23578e+06	5.6757e+06	6.88125e+06	7.68774e+06	7.23795e+06	7.56178e+06	7.19218e+06	7.93242e+06	7.98529e+06	8.19958e+06	7.60206e+06	7.59787e+06	7.25242e+06	6.87082e+06	7.27012e+06	7.01033e+06	6.94522e+06	-0.0783404	0.115017	1.6665	unchanged	--	--	--	--	--	--	--	--	--	--	--	--	--	--	--	--
meta_306	Cyclic ADP ribose	Nucleotide And Its metabolites	Nucleotide And Its metabolites	C15H21N5O13P2	7.38563e+06	3.93248e+06	6.33896e+06	8.04285e+06	7.68078e+06	6.68523e+06	7.13376e+06	1.0683e+07	1.25348e+07	5.80296e+06	6.01049e+06	6.53671e+06	8.76372e+06	4.65768e+06	6.47286e+06	5.25451e+06	6.91922e+06	5.79513e+06	4.89637e+06	4.66497e+06	0.345897	0.0830211	1.63379	unchanged	--	--	--	--	--	--	--	--	--	--	--	--	--	--	--	--
meta_472	Isocytosine	Nucleotide And Its metabolites	Nucleotide And Its metabolites	C4H5N3O	7.40004e+06	4.71061e+06	8.29696e+06	9.02087e+06	1.04952e+07	6.68771e+06	6.1098e+06	6.8751e+06	6.73893e+06	7.75868e+06	7.0565e+06	5.50148e+06	7.04957e+06	6.1722e+06	6.72107e+06	8.20445e+06	6.26676e+06	9.44038e+06	5.34572e+06	4.81304e+06	0.154457	0.277496	0.988877	unchanged	--	--	--	--	--	--	--	--	--	--	--	--	--	--	--	--
meta_138	5'-Deoxy-5'-(Methylthio) Adenosine	Nucleotide And Its metabolites	Nucleotide And Its metabolites	C11H15N5O3S	8.13605e+06	7.48645e+06	8.24056e+06	9.01259e+06	9.84262e+06	1.39192e+07	1.06659e+07	1.22949e+07	1.47028e+07	6.79221e+06	9.57706e+06	7.06583e+06	7.98797e+06	5.74828e+06	8.21344e+06	1.15765e+07	1.13044e+07	1.17506e+07	7.96879e+06	8.71024e+06	0.169242	0.31326	1.06619	unchanged	--	--	--	--	--	--	--	--	--	--	--	--	--	--	--	--
meta_168	ADP-ribose	Nucleotide And Its metabolites	Nucleotide And Its metabolites	C15H23N5O14P2	8.82362e+06	2.56103e+07	1.52373e+07	1.14662e+07	2.49509e+07	5.03542e+06	1.04216e+07	8.70792e+06	3.73587e+06	6.69248e+06	6.7982e+06	2.03627e+07	7.86445e+06	1.21057e+07	7.27377e+06	3.22331e+07	4.23595e+06	7.32803e+06	3.17449e+07	9.55165e+06	-0.209042	0.652779	0.442654	unchanged	C00301	Purine metabolism(ko00230);;Metabolic pathways(ko01100)	--	--	--	--	--	--	--	HMDB0001178	Organic compounds	Nucleosides, nucleotides, and analogues	Purine nucleotides	Purine nucleotide sugars	192	20762-30-5
meta_464	Inosine	Nucleotide And Its metabolites	Nucleotide And Its metabolites	C10H12N4O5	9.10413e+06	5.48444e+06	1.98433e+06	1.53404e+06	2.87932e+06	2.61883e+06	2.09872e+06	1.01378e+08	5.0459e+07	1.09268e+06	1.14361e+07	2.42586e+06	1.21512e+07	1.20381e+06	2.09926e+07	1.06824e+06	1.35039e+07	6.06803e+06	1.12982e+06	2.47353e+06	1.30188	0.342632	0.823214	unchanged	C00294	Metabolic pathways(ko01100);;ABC transporters(ko02010);;Purine metabolism(ko00230)	--	--	--	--	--	--	--	--	--	--	--	--	--	--
meta_176	Adenosine??5'-triphosphate（ATP）	Nucleotide And Its metabolites	Nucleotide And Its metabolites	C10H16N5O13P3	1.05985e+07	8.46972e+06	1.53415e+07	2.33343e+07	1.78472e+07	2.70883e+07	1.41635e+07	1.01864e+07	9.67825e+06	1.19291e+07	9.23082e+06	1.36781e+07	1.87236e+07	4.02297e+06	5.77582e+06	2.63997e+07	1.48607e+07	2.03378e+07	1.79503e+07	2.01161e+07	-0.023675	0.93498	0.0011464	unchanged	--	--	--	--	--	--	--	--	--	--	--	--	--	--	--	--
meta_467	Inosine diphosphate	Nucleotide And Its metabolites	Nucleotide And Its metabolites	C10H14N4O11P2	1.09398e+07	1.05567e+07	7.16786e+06	5.85279e+06	7.87738e+06	2.79138e+06	8.03075e+06	1.95826e+07	4.13566e+06	4.08748e+06	2.05754e+07	6.54502e+06	7.47266e+06	1.2567e+07	6.3426e+06	6.05408e+06	5.98496e+06	5.08619e+06	8.51249e+06	4.73819e+06	-0.0499831	0.896497	0.247734	unchanged	C00104	Purine metabolism(ko00230);;Metabolic pathways(ko01100)	--	--	--	--	--	--	--	HMDB0003335	Organic compounds	Nucleosides, nucleotides, and analogues	Purine nucleotides	Purine ribonucleotides	644173	1986-04-04
meta_365	Deoxyguanosine 5'-monophosphate(dGMP)	Nucleotide And Its metabolites	Nucleotide And Its metabolites	C10H14N5O7P	1.55288e+07	7.98714e+06	2.55805e+06	4.36243e+07	9.69537e+06	3.99727e+06	8.89478e+06	5.83789e+06	3.78407e+06	5.33203e+07	6.44947e+07	3.61905e+06	5.33239e+06	2.47871e+07	1.26447e+07	3.86516e+06	2.29685e+07	1.48487e+07	9.33671e+06	2.39729e+06	-0.0818946	0.912942	0.187407	unchanged	--	--	--	--	--	--	--	--	--	--	--	--	--	--	--	--
meta_90	3'-Aenylic Acid	Nucleotide And Its metabolites	Nucleotide And Its metabolites	C10H14N5O7P	1.73771e+07	1.79509e+07	4.54764e+06	9.14891e+07	1.69569e+07	6.71237e+06	9.89084e+06	7.31248e+06	5.74622e+06	152521725	1.45664e+08	5.3591e+06	7.49041e+06	4.22858e+07	1.58472e+07	9.77573e+06	4.16708e+07	2.44511e+07	1.6634e+07	5.21423e+06	0.0721087	0.938431	0.0404114	unchanged	--	--	--	--	--	--	--	--	--	--	--	--	--	--	--	--
meta_694	Phosphocholine	Nucleotide And Its metabolites	Nucleotide And Its metabolites	C5H15NO4P	3.02222e+07	2.1917e+07	3.01625e+07	28157174	2.65308e+07	3.11277e+07	3.09926e+07	2.91763e+07	3.12408e+07	2.44578e+07	2.98359e+07	2.82951e+07	3.45162e+07	2.77841e+07	2.99919e+07	2.66232e+07	3.11079e+07	3.29317e+07	3.11885e+07	2.40344e+07	-0.0612878	0.389114	0.826492	unchanged	C00588	Choline metabolism in cancer(ko05231);;Glycerophospholipid metabolism(ko00564);;Metabolic pathways(ko01100)	--	--	--	--	--	--	--	HMDB0001565	Organic compounds	Organic nitrogen compounds	Organonitrogen compounds	Quaternary ammonium salts	1014	3616-04-04
meta_41	2'-O-methyladenosine	Nucleotide And Its metabolites	Nucleotide And Its metabolites	C11H15N5O4	3.45153e+07	1.02363e+07	8.63336e+06	8.67544e+07	2.46344e+07	7.86224e+06	2.35732e+07	1.51089e+07	1.00057e+07	1.21893e+08	1.27594e+08	1.08087e+07	1.61083e+07	6.67619e+07	2.84318e+07	5.63743e+06	7.87508e+07	2.87227e+07	1.92045e+07	3.19075e+06	-0.16653	0.814665	0.278658	unchanged	--	--	--	--	--	--	--	--	--	--	--	--	--	--	--	--
meta_173	Adenosine 5'-Diphosphate（ADP）	Nucleotide And Its metabolites	Nucleotide And Its metabolites	C10H15N5O10P2	3.88977e+07	2.30611e+07	1.13404e+07	7.94915e+07	2.30708e+07	1.73275e+07	2.01588e+07	1.73334e+07	1.12605e+07	4.55086e+07	1.00725e+08	9.75838e+06	5.43183e+06	3.70101e+07	8.47419e+06	2.05962e+07	8.94645e+06	1.02172e+07	3.22034e+07	1.15742e+07	0.230901	0.711164	0.305924	unchanged	--	--	--	--	--	--	--	--	--	--	--	--	--	--	--	--
meta_366	Deoxyguanosine diphosphate(dGDP)	Nucleotide And Its metabolites	Nucleotide And Its metabolites	C10H15N5O10P2	3.88977e+07	2.30611e+07	1.13404e+07	7.94915e+07	2.30708e+07	1.73275e+07	2.01588e+07	1.73334e+07	1.12605e+07	4.55086e+07	1.00725e+08	9.75838e+06	5.43183e+06	3.70101e+07	8.47419e+06	2.05962e+07	8.94645e+06	1.02172e+07	3.22034e+07	1.15742e+07	0.230901	0.711164	0.305924	unchanged	--	--	--	--	--	--	--	--	--	--	--	--	--	--	--	--
meta_137	5'-Adenylyl sulfate(APS)	Nucleotide And Its metabolites	Nucleotide And Its metabolites	C10H14N5O10PS	4.32626e+07	2.71959e+07	1.1758e+07	9.15812e+07	4.55751e+07	1.58179e+07	2.12706e+07	2.16922e+07	9.36056e+06	5.06323e+07	1.36347e+08	6.20429e+06	1.55719e+07	4.25662e+07	9.14243e+06	2.21903e+07	8.8899e+06	1.01499e+07	3.96284e+07	1.07488e+07	0.165779	0.80711	0.181391	unchanged	--	--	--	--	--	--	--	--	--	--	--	--	--	--	--	--
meta_62	2-Aminomethylpyrimidine	Nucleotide And Its metabolites	Nucleotide And Its metabolites	C5H7N3	5.95254e+07	5.58083e+07	5.69733e+07	7.0139e+07	49044492	7.40844e+07	6.26144e+07	6.67812e+07	8.73253e+07	8.16679e+07	8.24643e+07	6.40847e+07	6.622e+07	6.3411e+07	7.54283e+07	5.67572e+07	5.77208e+07	8.64059e+07	7.99743e+07	7.50389e+07	-0.0916368	0.400611	0.89135	unchanged	--	--	--	--	--	--	--	--	--	--	--	--	--	--	--	--
meta_39	2'-Deoxyinosine-5'-monophosphate	Nucleotide And Its metabolites	Nucleotide And Its metabolites	C10H13N4O7P	1.00295e+08	9.96079e+07	9.31661e+07	5.06929e+07	6.60412e+07	6.05359e+07	9.81039e+07	8.68285e+07	1.00641e+08	4.83348e+07	4.3811e+07	1.08026e+08	1.06458e+08	8.54874e+07	1.00922e+08	6.15218e+07	9.66145e+07	8.60343e+07	5.22869e+07	4.20651e+07	0.0382061	0.846508	0.190148	unchanged	--	--	--	--	--	--	--	--	--	--	--	--	--	--	--	--
meta_159	7-Methylguanine	Nucleotide And Its metabolites	Nucleotide And Its metabolites	C6H7N5O	180064316	2.04213e+08	195448356	1.65424e+08	2.03445e+08	2.54725e+08	9.38211	9.30713	2.46069e+08	1.87001e+08	2.3783e+08	1.75606e+08	194055901	148799303	1.85872e+08	2.32931e+08	223199024	2.19113e+08	1.71076e+08	1.99524e+08	-0.280807	0.267362	1.02473	unchanged	--	--	--	--	--	--	--	--	--	HMDB0006040	Organic compounds	Organoheterocyclic compounds	Imidazopyrimidines	Purines and purine derivatives	24828	10030-78-1
meta_465	Inosine 5'-monophosphate	Nucleotide And Its metabolites	Nucleotide And Its metabolites	C10H13N4O8P	3.03316e+08	3.82743e+08	2.21148e+08	2.00033e+08	2.56425e+08	1.12999e+08	1.77317e+08	257831843	4.77817e+07	1.30531e+08	2.50806e+08	1.65466e+08	194763881	3.05873e+08	1.12402e+08	1.85537e+08	1.34141e+08	9.7713e+07	2.55488e+08	1.01569e+08	0.212584	0.466645	0.644135	unchanged	C00130	Antifolate resistance(ko01523);;Taste transduction(ko04742);;Metabolic pathways(ko01100);;Purine metabolism(ko00230)	--	--	--	--	--	--	--	HMDB0000175	Organic compounds	Nucleosides, nucleotides, and analogues	Purine nucleotides	Purine ribonucleotides	8582	131-99-7
meta_21	1-Aminocyclohexanoic acid	Organic acid And Its derivatives	Organic acid And Its derivatives	C7H13NO2	15785.8	12216.5	14894.8	14424.9	9749.32	16369.3	6731.97	16681.4	2822.21	5739.03	18712.2	6278.99	10655.8	3796.89	8725.01	14556.5	13233	12208.8	16027	10419.1	0.0100596	0.970275	0.0271243	unchanged	--	--	--	--	--	--	--	--	--	--	--	--	--	--	--	--
meta_73	2-Methoxyacetic acid	Organic acid And Its derivatives	Organic acid And Its derivatives	C3H6O3	26944.2	76600.9	67782.8	8.77628	43233.7	18310.5	40231.9	93417	42043.4	42409.3	86361.2	110921	90238	65870.5	72306.9	8.89466	42265.9	32793	52404.8	25683.4	-0.360127	0.367623	1.05746	unchanged	--	--	--	--	--	--	--	--	--	HMDB0041929	Organic compounds	Organic acids and derivatives	Carboxylic acids and derivatives	Carboxylic acids	12251	625-45-6
meta_1	(+)-Ds-Threo-Isocitrate	Organic acid And Its derivatives	Organic acid And Its derivatives	C6H8O7	31922.4	36561.6	33294.6	8.77628	7.68021	9.12373	36834.6	9.30713	74962.5	24859.9	33763.7	8.84028	36256.7	42690.5	47514.8	23139.1	49478.5	34564.6	32521.5	38290.9	-0.504191	0.281944	0.954054	unchanged	--	--	--	--	--	--	--	--	--	--	--	--	--	--	--	--
meta_667	Octadecanedioic acid	Organic acid And Its derivatives	Organic acid And Its derivatives	C18H34O4	39923.9	57422.3	66658.1	81921.7	32244.2	95801.8	76395.6	54050.5	16325.1	72707.7	96531.1	38383.3	54615.8	31086.6	94302.9	39049.8	8.69689	62672	82756.2	79434.1	0.0359627	0.908426	0.0627076	unchanged	--	--	LMFA01170029	Octadecanedioic acid	Octadecanedioic acid	-	Fatty Acyls [FA]	Fatty Acids and Conjugates [FA01]	Dicarboxylic acids [FA0117]	--	--	--	--	--	--	--
meta_136	4-toluenesulfonic acid	Organic acid And Its derivatives	Organic acid And Its derivatives	C7H7SO3H	41092.3	54647.8	43888.8	61753.2	879183	1.65512e+06	63678.2	83667.3	88059.2	52677.8	40987	68217	49164	78267.2	88256.2	208138	434064	122046	50094.4	49873	1.34647	0.319925	1.07727	unchanged	C06677	Metabolic pathways(ko01100)	--	--	--	--	--	--	--	HMDB0059933	Organic compounds	Benzenoids	Benzene and substituted derivatives	Benzenesulfonic acids and derivatives	6101	104-15-4
meta_5	(3-Methoxy-4-hydroxyphenyl)ethylene glycol sulfate	Organic acid And Its derivatives	Organic acid And Its derivatives	C9H12O7S	42066.3	28018.4	54523.1	42314.1	59841.7	66376.5	40959.5	47760.7	72337.2	31188	40553.8	31143.8	33189.7	28060.7	33015.5	48639	26765.7	48036.2	60508.6	49147.8	0.282522	0.156119	1.40303	unchanged	--	--	--	--	--	--	--	--	--	HMDB0000559	Organic compounds	Organic acids and derivatives	Organic sulfuric acids and derivatives	Arylsulfates	4183	3415-67-6
meta_820	α-Cyclohexylmandelic acid	Organic acid And Its derivatives	Organic acid And Its derivatives	C14H18O3	47211.9	73757.3	43839.3	89436.2	47449.3	53941.4	47979.5	58091.1	11881.5	79698.7	53137.5	65657	66660.9	62206.8	56306.7	77330.2	8.69689	89574.9	52534.2	46547.1	-0.0428448	0.871999	0.367266	unchanged	--	--	--	--	--	--	--	--	--	--	--	--	--	--	--	--
meta_49	2,6-Diaminooimelic Acid	Organic acid And Its derivatives	Organic acid And Its derivatives	C7H14N2O4	56543.7	37534.3	93829.5	92919.3	57307.1	63709.9	72923.8	41191.3	120267	46696.4	107881	40544.9	66642.1	33853.8	32486.9	52863.5	46540.1	59058.5	49861.8	80823.3	0.259354	0.328384	0.984373	unchanged	--	--	--	--	--	--	--	--	--	--	--	--	--	--	--	--
meta_433	Hydantoin-5-propionic acid	Organic acid And Its derivatives	Organic acid And Its derivatives	C6H8N2O4	57639.4	50468.6	38107.7	35489.6	7.68021	47434.9	59922.8	32791.7	49028.8	8.72641	39247.4	43971.6	33861.7	51924.3	58921.6	34683.7	33353.7	36432.8	8.8629	49755.6	-0.0431516	0.89574	0.049579	unchanged	C05565	Histidine metabolism(ko00340)	--	--	--	--	--	--	--	HMDB0001212	Organic compounds	Organoheterocyclic compounds	Azolidines	Imidazolidines	782	5624-26-0
meta_102	3-Dehydroshikimate	Organic acid And Its derivatives	Organic acid And Its derivatives	C7H8O5	59565.1	42931.1	8.52773	125808	41765.9	68432.5	9.38211	64416.6	68936.8	39916.1	121941	8.84028	65753.5	8.72427	9.24514	49018.2	57109.7	9.75903	46764.2	55128.5	0.370956	0.506529	0.665047	unchanged	C02637	Metabolic pathways(ko01100);;Phenylalanine, tyrosine and tryptophan biosynthesis(ko00400);;Biosynthesis of amino acids(ko01230)	--	--	--	--	--	--	--	--	--	--	--	--	--	--
meta_692	Phenyllactate(Pla)	Organic acid And Its derivatives	Organic acid And Its derivatives	C9H10O3	60075.9	40863.3	40928.8	75150.8	27904.7	45308.3	64744	95564.8	51052.6	11070.5	81282.2	41568.6	19141.4	25760.8	36895.1	35036.9	25300.5	30883.2	76483.9	51344.1	0.27498	0.392805	0.811152	unchanged	--	--	--	--	--	--	--	--	--	--	--	--	--	--	--	--
meta_776	Tropine	Organic acid And Its derivatives	Organic acid And Its derivatives	C9H10O3	60075.9	40863.3	40928.8	75150.8	27904.7	45308.3	64744	95564.8	51052.6	11070.5	81282.2	41568.6	19141.4	25760.8	36895.1	35036.9	25300.5	30883.2	76483.9	51344.1	0.27498	0.392805	0.811152	unchanged	C00729	Metabolic pathways(ko01100)	--	--	--	--	--	--	--	--	--	--	--	--	--	--
meta_746	Shikimic Acid	Organic acid And Its derivatives	Organic acid And Its derivatives	C7H10O5	69718.2	27618.9	84601	69170.4	57276.6	118228	178130	69950.7	122967	86426.5	24323.6	67701.6	606028	73123.9	43979.4	40266.7	39721.5	37153.9	90115.9	42229.3	-0.268108	0.759637	0.383288	unchanged	C00493	Metabolic pathways(ko01100);;Phenylalanine, tyrosine and tryptophan biosynthesis(ko00400);;Biosynthesis of amino acids(ko01230)	--	--	--	--	--	--	--	--	--	--	--	--	--	--
meta_143	5-Carboxyvanillic Acid	Organic acid And Its derivatives	Organic acid And Its derivatives	C9H8O6	75019.3	70374	70877	63180.2	33183.9	76347	73115.9	66869.9	81696.9	67413.5	89056.2	89243.1	95819	95674.7	73609.6	92784.8	68597.8	81667.7	63640.1	65419.8	-0.266257	0.0294996	2.08427	down	--	--	--	--	--	--	--	--	--	--	--	--	--	--	--	--
meta_15	(±)-Homocitric acid	Organic acid And Its derivatives	Organic acid And Its derivatives	C7H10O7	82528.2	110681	84143.5	157371	71147.6	47603	100393	88379.6	53010.5	77055.1	98372.9	67390.5	158623	73532.3	96480.4	120202	65301.7	63976	35895.7	89767.7	0.00458743	0.985167	0.0855039	unchanged	C01251	Biosynthesis of amino acids(ko01230);;2-Oxocarboxylic acid metabolism(ko01210);;Lysine biosynthesis(ko00300);;Metabolic pathways(ko01100);;Pyruvate metabolism(ko00620)	--	--	--	--	--	--	--	HMDB0003518	Organic compounds	Organic acids and derivatives	Carboxylic acids and derivatives	Tricarboxylic acids and derivatives	439459	13052-73-8
meta_772	Tranexamic Acid	Organic acid And Its derivatives	Organic acid And Its derivatives	C8H15NO2	99713.5	112478	71958.6	90238.1	63187.3	78190.7	126078	90000.6	102950	245317	113444	79008.4	159192	102935	90449	154747	150088	199705	94388.9	214478	-0.330766	0.224808	1.16755	unchanged	--	--	--	--	--	--	--	--	--	--	--	--	--	--	--	--
meta_626	N-Acetylputrescine	Organic acid And Its derivatives	Organic acid And Its derivatives	C6H14N2O	128046	100564	135774	122252	99046.5	131231	130852	123310	125524	113298	126928	236462	183715	165262	176175	153693	130542	147559	121867	162066	-0.407033	0.00511182	2.59915	down	C02714	Metabolic pathways(ko01100);;Arginine and proline metabolism(ko00330)	--	--	--	--	--	--	--	--	--	--	--	--	--	--
meta_721	Pyrroloquinoline Quinone	Organic acid And Its derivatives	Organic acid And Its derivatives	C14H6N2O8	137241	39776.1	47901.7	66933.9	62655.9	58588.6	47684.4	66880	63742.3	8.72641	57582	46107.8	86124	16497.1	22316.6	83081	8.69689	69348.7	126007	119025	-0.082223	0.842387	0.115353	unchanged	--	--	--	--	--	--	--	--	--	--	--	--	--	--	--	--
meta_421	Guanidineacetic Acid	Organic acid And Its derivatives	Organic acid And Its derivatives	C3H7N3O2	176125	561167	361209	196434	146634	155736	97536.5	187820	357808	166406	84947.2	208739	45113.4	166602	62803.2	85190	50222	76883.3	90527.9	105596	1.30129	0.0119441	2.27982	up	C00581	Arginine and proline metabolism(ko00330);;Glycine, serine and threonine metabolism(ko00260);;Metabolic pathways(ko01100)	--	--	--	--	--	--	--	HMDB0000128	Organic compounds	Organic acids and derivatives	Carboxylic acids and derivatives	Amino acids, peptides, and analogues	763	352-97-6
meta_13	(Rs)-Mevalonic Acid	Organic acid And Its derivatives	Organic acid And Its derivatives	C6H12O4	196069	152733	60597.4	95850	116476	87836.2	75941.3	187399	61293.4	49146.4	95425.9	70534	201547	118912	256970	92674	98222.5	85524.9	64307.3	89145.8	-0.115038	0.732758	0.417925	unchanged	--	--	--	--	--	--	--	--	--	--	--	--	--	--	--	--
meta_46	2,5-Furandicarboxylicacid	Organic acid And Its derivatives	Organic acid And Its derivatives	C6H4O5	199460	154717	8.52773	149418	145381	146622	177018	172632	169871	8.72641	200931	124701	136582	121951	142666	135439	131265	160571	152354	152554	-0.14978	0.556041	0.39197	unchanged	--	--	--	--	--	--	--	--	--	--	--	--	--	--	--	--
meta_302	Cork-oximate	Organic acid And Its derivatives	Organic acid And Its derivatives	C8H16N2O4	280363	232750	203353	172052	128641	129668	177236	270586	360640	175469	333130	318717	205391	474734	461943	84287.8	143522	195988	136026	163385	-0.240408	0.447586	0.818603	unchanged	--	--	--	--	--	--	--	--	--	--	--	--	--	--	--	--
meta_735	Sebacate	Organic acid And Its derivatives	Organic acid And Its derivatives	C10H18O4	298934	299991	301690	285687	328922	367381	288127	312783	301685	286564	305890	301653	299841	291329	323840	305559	277091	313300	299761	257038	0.0460306	0.342004	0.805655	unchanged	--	--	--	--	--	--	--	--	--	HMDB0000792	Organic compounds	Lipids and lipid-like molecules	Fatty Acyls	Fatty acids and conjugates	5192	111-20-6
meta_14	(S)-Leucic acid	Organic acid And Its derivatives	Organic acid And Its derivatives	C6H12O3	325554	263061	288031	414452	285007	312786	352616	516973	388408	216346	459656	260734	464183	292322	422715	437310	280793	312250	475680	232867	-0.113499	0.509062	0.77282	unchanged	--	--	--	--	--	--	--	--	--	HMDB0000746	Organic compounds	Lipids and lipid-like molecules	Fatty Acyls	Fatty acids and conjugates	83697	13748-90-8
meta_71	2-Hydroxyhexanoic acid	Organic acid And Its derivatives	Organic acid And Its derivatives	C6H12O3	325554	263061	288031	414452	285007	312786	352616	516973	388408	216346	459656	260734	464183	292322	422715	437310	280793	312250	475680	232867	-0.113499	0.509062	0.77282	unchanged	--	--	--	--	--	--	--	--	--	HMDB0001624	Organic compounds	Lipids and lipid-like molecules	Fatty Acyls	Fatty acids and conjugates	99824	6064-63-7
meta_72	2-Hydroxyisocaproic Acid	Organic acid And Its derivatives	Organic acid And Its derivatives	C6H12O3	325554	263061	288031	414452	285007	312786	352616	516973	388408	216346	459656	260734	464183	292322	422715	437310	280793	312250	475680	232867	-0.113499	0.509062	0.77282	unchanged	--	--	--	--	--	--	--	--	--	HMDB0000665	Organic compounds	Lipids and lipid-like molecules	Fatty Acyls	Fatty acids and conjugates	92779	498-36-2
meta_146	5-Hydroxyhexanoic Acid	Organic acid And Its derivatives	Organic acid And Its derivatives	C6H12O3	325554	263061	288031	414452	285007	312786	352616	516973	388408	216346	459656	260734	464183	292322	422715	437310	280793	312250	475680	232867	-0.113499	0.509062	0.77282	unchanged	--	--	--	--	--	--	--	--	--	HMDB0000525	Organic compounds	Lipids and lipid-like molecules	Fatty Acyls	Fatty acids and conjugates	170748	44843-89-2
meta_190	Allantoin	Organic acid And Its derivatives	Organic acid And Its derivatives	C4H6N4O3	329310	252406	256340	508870	240338	371115	538163	413264	1.07737e+06	261297	676607	501422	542844	500765	309060	446447	598035	729209	236538	428539	-0.226146	0.45249	0.615305	unchanged	--	--	--	--	--	--	--	--	--	--	--	--	--	--	--	--
meta_757	Sulfoacetic acid	Organic acid And Its derivatives	Organic acid And Its derivatives	C2H4O5S	331847	118485	304616	301848	7.68021	342460	221151	432386	156306	409134	348301	324561	308849	472153	317051	235830	338635	225104	194078	214781	-0.186396	0.48618	0.841467	unchanged	C14179	Taurine and hypotaurine metabolism(ko00430)	--	--	--	--	--	--	--	--	--	--	--	--	--	--
meta_760	Tetradecyl phosphonic acid	Organic acid And Its derivatives	Organic acid And Its derivatives	C14H31O3P	337057	307032	326347	319210	309496	365739	361354	383710	403117	341159	395446	304358	333034	292491	311086	343407	381844	379676	325348	318098	0.0292939	0.653857	0.445218	unchanged	--	--	--	--	--	--	--	--	--	--	--	--	--	--	--	--
meta_788	Uric acid	Organic acid And Its derivatives	Organic acid And Its derivatives	C5H4N4O3	344933	223818	171405	189090	298272	267356	255013	328012	491108	88359	352004	120705	436417	259628	229891	159731	216232	192813	94859.6	138931	0.271701	0.360317	0.902878	unchanged	C00366	Metabolic pathways(ko01100);;Bile secretion(ko04976);;Purine metabolism(ko00230)	--	--	--	--	--	--	--	--	--	--	--	--	--	--
meta_22	1-Aminopentadecane	Organic acid And Its derivatives	Organic acid And Its derivatives	C15H33N	354672	352538	333105	328705	300419	359137	509535	381412	463414	357510	356582	366929	396727	361660	354606	357862	357856	357931	342798	359614	0.0501871	0.551017	0.637774	unchanged	--	--	--	--	--	--	--	--	--	--	--	--	--	--	--	--
meta_427	Hippuric Acid	Organic acid And Its derivatives	Organic acid And Its derivatives	C9H9NO3	398161	509854	581480	372355	373236	1.15088e+06	405663	376326	381642	454154	500330	239798	497756	244452	379258	506216	414430	359911	323009	407057	0.369852	0.191324	1.20845	unchanged	C01586	Phenylalanine metabolism(ko00360);;Metabolic pathways(ko01100)	--	--	--	--	--	--	--	--	--	--	--	--	--	--
meta_486	L-Dihydroorotic Acid	Organic acid And Its derivatives	Organic acid And Its derivatives	C5H6N2O4	414706	414224	307828	386565	356671	492091	454494	380836	395389	321306	420434	357022	373402	393924	415075	449380	406140	419763	418210	402068	-0.0474854	0.514794	0.479807	unchanged	C00337	Metabolic pathways(ko01100);;Pyrimidine metabolism(ko00240)	--	--	--	--	--	--	--	--	--	--	--	--	--	--
meta_105	3-Hydroxy-3-Methyl Butyric Acid	Organic acid And Its derivatives	Organic acid And Its derivatives	C5H10O3	441279	685208	358037	800064	6.07045e+06	6.43773e+06	461463	576389	353531	576196	315902	503902	582733	805298	858823	1.04768e+06	1.15528e+06	809072	376042	302105	1.31063	0.225666	1.2834	unchanged	--	--	--	--	--	--	--	--	--	--	--	--	--	--	--	--
meta_295	Cholic acid	Organic acid And Its derivatives	Organic acid And Its derivatives	C24H40O5	459890	487538	1.59565e+06	1.09454e+06	169466	1.35371e+06	142814	986697	10.1316	323729	268325	371564	744486	654705	185596	446338	8.69689	282003	263299	72593.6	1.00792	0.106715	1.35174	unchanged	C00695	Primary bile acid biosynthesis(ko00120);;Metabolic pathways(ko01100);;Bile secretion(ko04976)	LMST04010001	Cholic acid	3Alpha,7Alpha,12Alpha-trihydroxy-5Beta-cholan-24-oic acid	Cholic Acid	Sterol Lipids [ST]	Bile acids and derivatives [ST04]	C24 bile acids, alcohols, and derivatives [ST0401]	HMDB0000619	Organic compounds	Lipids and lipid-like molecules	Steroids and steroid derivatives	Bile acids, alcohols and derivatives	221493	81-25-4
meta_122	4-Acetylaminobenzoic acid	Organic acid And Its derivatives	Organic acid And Its derivatives	C9H9NO3	468493	532756	682173	432417	401496	1.29536e+06	410526	391255	506562	513821	533604	238486	521192	292993	446433	475729	390158	364552	297234	440732	0.493978	0.100664	1.51835	unchanged	--	--	--	--	--	--	--	--	--	--	--	--	--	--	--	--
meta_107	3-Hydroxycinnamic acid	Organic acid And Its derivatives	Organic acid And Its derivatives	C9H8O3	488159	414194	439138	495405	488613	535626	510458	507921	518801	494079	524206	477272	529586	484443	518429	546088	356661	558270	342480	487542	0.0200186	0.80216	0.138702	unchanged	C12621	Metabolic pathways(ko01100);;Phenylalanine metabolism(ko00360)	--	--	--	--	--	--	--	HMDB0125104	Organic compounds	Phenylpropanoids and polyketides	Cinnamic acids and derivatives	Hydroxycinnamic acids and derivatives	11496	_
meta_59	2-Aminoadipic Acid	Organic acid And Its derivatives	Organic acid And Its derivatives	C6H11NO4	495173	479399	517343	486265	354433	868496	346713	556922	594346	330362	791696	286537	622768	505367	470621	512391	567934	566524	393532	545127	-0.0653458	0.725693	0.355014	unchanged	C00956	Metabolic pathways(ko01100);;Lysine biosynthesis(ko00300);;Lysine degradation(ko00310);;Penicillin and cephalosporin biosynthesis(ko00311);;Biosynthesis of amino acids(ko01230);;2-Oxocarboxylic acid metabolism(ko01210)	--	--	--	--	--	--	--	HMDB0000510	Organic compounds	Organic acids and derivatives	Carboxylic acids and derivatives	Amino acids, peptides, and analogues	92136	1118-90-7
meta_385	Fumaric Acid	Organic acid And Its derivatives	Organic acid And Its derivatives	C4H4O4	511209	441453	237308	399187	7.68021	387935	509443	505068	324411	185913	388906	226540	595105	364133	369027	473574	321277	356782	273361	348527	-0.0860768	0.732937	0.382648	unchanged	C00122	Arginine biosynthesis(ko00220);;Alanine, aspartate and glutamate metabolism(ko00250);;Citrate cycle (TCA cycle)(ko00020);;Renal cell carcinoma(ko05211);;Central carbon metabolism in cancer(ko05230);;Phenylalanine metabolism(ko00360);;Nicotinate and nicotinamide metabolism(ko00760);;Oxidative phosphorylation(ko00190);;Pathways in cancer(ko05200);;Carbon metabolism(ko01200);;Metabolic pathways(ko01…	--	--	--	--	--	--	--	HMDB0000134	Organic compounds	Organic acids and derivatives	Carboxylic acids and derivatives	Dicarboxylic acids and derivatives	444972	110-17-8
meta_66	2-Hydroxy-2-Methyl Butyric acid	Organic acid And Its derivatives	Organic acid And Its derivatives	C5H10O3	541253	417618	368932	607779	504344	520565	615781	812396	704032	401405	558549	425007	710942	373568	598597	503372	426376	596532	739037	408310	0.0409661	0.800492	0.176405	unchanged	--	--	--	--	--	--	--	--	--	HMDB0001987	Organic compounds	Lipids and lipid-like molecules	Fatty Acyls	Fatty acids and conjugates	95433	3739-30-8
meta_67	2-Hydroxy-3-Methyl Butanoic Acid	Organic acid And Its derivatives	Organic acid And Its derivatives	C5H10O3	544816	367076	371186	576576	499918	459562	599366	742729	752257	424977	642807	396163	661374	335728	532828	518909	396640	520986	709024	410168	0.0589773	0.722974	0.282185	unchanged	--	--	--	--	--	--	--	--	--	--	--	--	--	--	--	--
meta_363	Dehydroascorbic-acid	Organic acid And Its derivatives	Organic acid And Its derivatives	C6H6O6	550526	499429	386024	366828	337895	321143	402358	486402	418816	330979	375042	283486	543684	453124	454209	441018	217740	400333	313790	291213	0.119808	0.427048	0.604399	unchanged	--	--	--	--	--	--	--	--	--	--	--	--	--	--	--	--
meta_713	Pyrazine-2-carboxylic acid	Organic acid And Its derivatives	Organic acid And Its derivatives	C5H4N2O2	594018	573129	563447	490030	599265	717762	800075	585807	772433	621779	638751	607871	610426	644858	549685	532424	602598	719448	526386	635893	0.0581082	0.504706	0.763119	unchanged	--	--	--	--	--	--	--	--	--	HMDB0059734	Organic compounds	Organoheterocyclic compounds	Diazines	Pyrazines	1047	_
meta_732	SDMA	Organic acid And Its derivatives	Organic acid And Its derivatives	C8H18N4O2	600957	699534	686671	715669	515446	954112	475702	537634	771083	709789	745123	383362	500533	637442	464957	829649	706505	607236	568706	1.25552e+06	-0.00700301	0.971628	0.0792372	unchanged	--	--	--	--	--	--	--	--	--	HMDB0003334	Organic compounds	Organic acids and derivatives	Carboxylic acids and derivatives	Amino acids, peptides, and analogues	169148	30344-00-4
meta_116	3-Ureidopropionate	Organic acid And Its derivatives	Organic acid And Its derivatives	C4H8N2O3	717075	635311	600170	759816	458681	894977	783578	614861	645736	681069	747250	670101	641896	605302	628714	730659	553944	718123	751241	726643	0.00370183	0.968504	0.0272697	unchanged	C02642	Metabolic pathways(ko01100);;Pyrimidine metabolism(ko00240);;Pantothenate and CoA biosynthesis(ko00770);;beta-Alanine metabolism(ko00410)	--	--	--	--	--	--	--	HMDB0000026	Organic compounds	Organic acids and derivatives	Organic carbonic acids and derivatives	Ureas	111	462-88-4
meta_11	(R)-2-Hydroxybutyric acid	Organic acid And Its derivatives	Organic acid And Its derivatives	C4H8O3	729432	566386	480075	679255	7.68021	602567	610165	912041	671018	426060	759887	671349	846785	503953	796130	805313	677624	845200	743861	571597	-0.347208	0.0902618	1.71879	unchanged	--	--	LMFA01050455	(R)-2-hydroxybutyric acid	(2R)-2-hydroxybutanoic acid	(R)-2-hydroxybutanoic acid;D-2-hydroxybutanoic acid;D-2-hydroxybutyric acid	Fatty Acyls [FA]	Fatty Acids and Conjugates [FA01]	Hydroxy fatty acids [FA0105]	--	--	--	--	--	--	--
meta_79	2-Methyllactic acid	Organic acid And Its derivatives	Organic acid And Its derivatives	C4H8O3	729432	566386	480075	679255	7.68021	602567	610165	912041	671018	426060	759887	671349	846785	503953	796130	805313	677624	845200	743861	571597	-0.347208	0.0902618	1.71879	unchanged	--	--	--	--	--	--	--	--	--	HMDB0000729	Organic compounds	Organic acids and derivatives	Hydroxy acids and derivatives	Alpha hydroxy acids and derivatives	11671	594-61-6
meta_88	2-methyl citric acid	Organic acid And Its derivatives	Organic acid And Its derivatives	C7H10O7	802800	790908	497929	1.24069e+06	370226	433768	589377	746116	293909	710162	960888	460468	1.28162e+06	736744	963628	1.03836e+06	491907	744140	512355	977550	-0.334845	0.184667	1.3745	unchanged	--	--	--	--	--	--	--	--	--	--	--	--	--	--	--	--
meta_459	Iminodiacetic acid	Organic acid And Its derivatives	Organic acid And Its derivatives	C4H7NO4	910352	767596	956780	910098	604782	668368	819194	862465	1.17689e+06	751745	1.0751e+06	954855	1.09308e+06	1005435	672595	870709	699732	1.01368e+06	684842	1.19862e+06	-0.137122	0.297537	0.995685	unchanged	--	--	--	--	--	--	--	--	--	HMDB0011753	Organic compounds	Organic acids and derivatives	Carboxylic acids and derivatives	Amino acids, peptides, and analogues	8897	142-73-4
meta_434	Hydroxyphenyllactic acid	Organic acid And Its derivatives	Organic acid And Its derivatives	C9H10O4	938437	551654	932864	560749	422622	487258	527101	1.27078e+06	474460	326414	922498	238764	430449	444221	521459	628935	577256	333166	910881	646554	0.199419	0.486427	0.581656	unchanged	--	--	--	--	--	--	--	--	--	--	--	--	--	--	--	--
meta_753	Subericacid	Organic acid And Its derivatives	Organic acid And Its derivatives	C8H14O4	1.15257e+06	1.1175e+06	1.05142e+06	1.13412e+06	1.0639e+06	1.23722e+06	1.10304e+06	1.23078e+06	1.33372e+06	1.11938e+06	1.18217e+06	1.11265e+06	1.13322e+06	1.09612e+06	1.10942e+06	1.0594e+06	1.1575e+06	1.16369e+06	1.04933e+06	1.09264e+06	0.0492648	0.233185	1.16336	unchanged	--	--	--	--	--	--	--	--	--	--	--	--	--	--	--	--
meta_822	α-Ketoglutaric Acid（α-KG）	Organic acid And Its derivatives	Organic acid And Its derivatives	C5H6O5	1.17157e+06	789844	476397	721349	759253	949758	551848	909920	566911	560797	758495	435660	1.43639e+06	404239	1.08845e+06	850181	808600	625743	614582	689112	-0.0482833	0.834082	0.258342	unchanged	--	--	--	--	--	--	--	--	--	--	--	--	--	--	--	--
meta_588	Maleic Acid	Organic acid And Its derivatives	Organic acid And Its derivatives	C4H4O4	1.22083e+06	1.66616e+06	1.69299e+06	1.23087e+06	1.08976e+06	1.30975e+06	1.24762e+06	1.29061e+06	1.73633e+06	1.35108e+06	1.81925e+06	980343	1.60081e+06	995636	1.39728e+06	1.46566e+06	1.3979e+06	1.34473e+06	1.25322e+06	1.60782e+06	-0.00277386	0.981018	0.116531	unchanged	C01384	Tyrosine metabolism(ko00350);;Metabolic pathways(ko01100);;Butanoate metabolism(ko00650);;Nicotinate and nicotinamide metabolism(ko00760)	--	--	--	--	--	--	--	--	--	--	--	--	--	--
meta_358	DL-Aminopimelic??acid	Organic acid And Its derivatives	Organic acid And Its derivatives	C7H13NO4	1.23029e+06	1.56007e+06	2.39223e+06	1.63688e+06	1.17748e+06	2.16024e+06	1.48996e+06	1.72888e+06	440447	706151	734168	1.6285e+06	1.47735e+06	530830	951974	1.39374e+06	1.15411e+06	1.2995e+06	2.47186e+06	1.22671e+06	0.17443	0.522806	0.553095	unchanged	--	--	--	--	--	--	--	--	--	--	--	--	--	--	--	--
meta_12	(R)-3-Hydroxybutanoic acid	Organic acid And Its derivatives	Organic acid And Its derivatives	C4H8O3	1.3057e+06	3.189e+06	1.6959e+06	1.60454e+06	2.99892e+06	1.08483e+06	1.25919e+06	2.29727e+06	2.87028e+06	899561	2.89153e+06	1.54433e+06	2.44847e+06	2.6145e+06	3.45936e+06	2.19e+06	1.57633e+06	2.26347e+06	1.6862e+06	1.31372e+06	-0.195215	0.43052	0.827323	unchanged	C01089	cAMP signaling pathway(ko04024);;Synthesis and degradation of ketone bodies(ko00072);;Butanoate metabolism(ko00650);;Metabolic pathways(ko01100)	--	--	--	--	--	--	--	HMDB0000011	Organic compounds	Organic acids and derivatives	Hydroxy acids and derivatives	Beta hydroxy acids and derivatives	92135	625-72-9
meta_68	2-Hydroxybutanoic Acid	Organic acid And Its derivatives	Organic acid And Its derivatives	C4H8O3	1.3057e+06	3.189e+06	1.6959e+06	1.60454e+06	2.99892e+06	1.08483e+06	1.25919e+06	2.29727e+06	2.87028e+06	899561	2.89153e+06	1.54433e+06	2.44847e+06	2.6145e+06	3.45936e+06	2.19e+06	1.57633e+06	2.26347e+06	1.6862e+06	1.31372e+06	-0.195215	0.43052	0.827323	unchanged	C05984	Propanoate metabolism(ko00640)	LMFA01050342	2S-Hydroxybutanoic acid	2S-hydroxy-butanoic acid	2-Hydroxybutanoic acid	Fatty Acyls [FA]	Fatty Acids and Conjugates [FA01]	Hydroxy fatty acids [FA0105]	HMDB0000008	Organic compounds	Organic acids and derivatives	Hydroxy acids and derivatives	Alpha hydroxy acids and derivatives	440864	3347-90-8
meta_203	Argininosuccinic acid	Organic acid And Its derivatives	Organic acid And Its derivatives	C10H18N4O6	1.35354e+06	2.42158e+06	2.5518e+06	2.01687e+06	2.59599e+06	2.49822e+06	2.25154e+06	1.42001e+06	504811	1.84649e+06	1.42569e+06	3.18626e+06	1.22201e+06	1.60284e+06	1.65369e+06	2.08975e+06	1.93542e+06	2.09057e+06	2.42998e+06	2.54746e+06	-0.0526138	0.801988	0.187808	unchanged	--	--	--	--	--	--	--	--	--	--	--	--	--	--	--	--
meta_754	Succinic Acid	Organic acid And Its derivatives	Organic acid And Its derivatives	C4H6O4	1.45865e+06	1.54316e+06	957679	1.37953e+06	1.29866e+06	1.36476e+06	1.46455e+06	1.46065e+06	1.34371e+06	1.32424e+06	1.64613e+06	678778	1.91116e+06	794161	1.63794e+06	1.96762e+06	994759	1.08048e+06	851611	1.25293e+06	0.0852411	0.632817	0.356344	unchanged	C00042	cAMP signaling pathway(ko04024);;Propanoate metabolism(ko00640);;Glucagon signaling pathway(ko04922);;Lysine degradation(ko00310);;Butanoate metabolism(ko00650);;Glyoxylate and dicarboxylate metabolism(ko00630);;Carbon metabolism(ko01200);;Nicotinate and nicotinamide metabolism(ko00760);;Central carbon metabolism in cancer(ko05230);;Citrate cycle (TCA cycle)(ko00020);;Alanine, aspartate and gluta…	LMFA01170043	Succinic acid	Butanedioic acid	Amber acid; Dihydrofumaric acid; Wormwood acid	Fatty Acyls [FA]	Fatty Acids and Conjugates [FA01]	Dicarboxylic acids [FA0117]	--	--	--	--	--	--	--
meta_164	8-Aminooctanoic Acid	Organic acid And Its derivatives	Organic acid And Its derivatives	C8H17NO2	1.47371e+06	1.38876e+06	1.46804e+06	1.41895e+06	1.18639e+06	1.30644e+06	1.20758e+06	1.6564e+06	1.67792e+06	1.01333e+06	1.80298e+06	1.11081e+06	1.33825e+06	1.18992e+06	1.30228e+06	1.31805e+06	1.17183e+06	1.33599e+06	1.66546e+06	1.22415e+06	0.0357598	0.728959	0.249941	unchanged	--	--	--	--	--	--	--	--	--	--	--	--	--	--	--	--
meta_111	3-Hydroxypyruvic acid	Organic acid And Its derivatives	Organic acid And Its derivatives	C3H4O4	1.59421e+06	3.6248e+06	2.17408e+06	2.14375e+06	3.72805e+06	1.33987e+06	1.54618e+06	2.68952e+06	3.63054e+06	1.02138e+06	3.20467e+06	1.92952e+06	3.01454e+06	3.34634e+06	4.18936e+06	2.46437e+06	1.88929e+06	2.75714e+06	1.88195e+06	1.58776e+06	-0.160945	0.513006	0.68326	unchanged	C00168	Carbon metabolism(ko01200);;Metabolic pathways(ko01100);;Glyoxylate and dicarboxylate metabolism(ko00630);;Glycine, serine and threonine metabolism(ko00260)	--	--	--	--	--	--	--	HMDB0001352	Organic compounds	Organic acids and derivatives	Hydroxy acids and derivatives	Beta hydroxy acids and derivatives	964	1113-60-6
meta_589	Malonicacid	Organic acid And Its derivatives	Organic acid And Its derivatives	C3H4O4	1.68641e+06	3.68405e+06	1.70075e+06	2.37266e+06	3.41588e+06	1.26066e+06	1.4163e+06	2.38511e+06	3.21364e+06	1.0016e+06	3.21539e+06	1.57119e+06	2.45735e+06	3.21152e+06	3.7979e+06	2.45169e+06	1.58439e+06	2.37935e+06	1.80281e+06	1.35512e+06	-0.106116	0.676758	0.447284	unchanged	--	--	--	--	--	--	--	--	--	--	--	--	--	--	--	--
meta_441	Hypaphorine	Organic acid And Its derivatives	Organic acid And Its derivatives	C14H18N2O2	1.69543e+06	2.26737e+06	1.99327e+06	2.49287e+06	1.40306e+06	4.91491e+06	2.28296e+06	2.57009e+06	2.01537e+06	1.30068e+06	2.41333e+06	1.10213e+06	1.88277e+06	1.64995e+06	1.67049e+06	1.77615e+06	1.04733e+06	1.46543e+06	2.74281e+06	4.35031e+06	0.190369	0.53218	0.647485	unchanged	--	--	--	--	--	--	--	--	--	--	--	--	--	--	--	--
meta_24	1-Deoxyvaleric-acid	Organic acid And Its derivatives	Organic acid And Its derivatives	C15H22O2	1.81822e+06	980964	1.72788e+06	1.83004e+06	969624	1.04271e+06	1.00764e+06	1.05851e+06	2.01789e+06	1.78023e+06	1.92075e+06	1.65223e+06	1.91451e+06	1.55137e+06	1.78533e+06	965749	1.02032e+06	1.26321e+06	1.83355e+06	1.20708e+06	-0.0865828	0.633999	0.600596	unchanged	--	--	--	--	--	--	--	--	--	--	--	--	--	--	--	--
meta_220	Azelaic Acid	Organic acid And Its derivatives	Organic acid And Its derivatives	C9H16O4	2.00944e+06	1.91548e+06	2.62679e+06	2.82976e+06	2.6442e+06	2.07021e+06	1.8326e+06	2.10349e+06	2.97726e+06	1.71968e+06	1.81249e+06	1.88576e+06	2.95634e+06	1.79322e+06	2.81419e+06	1.71153e+06	1.91312e+06	1.83175e+06	1.96001e+06	1.70461e+06	0.15716	0.262273	1.01719	unchanged	--	--	LMFA01170054	Azelaic acid	Nonanedioic acid	-	Fatty Acyls [FA]	Fatty Acids and Conjugates [FA01]	Dicarboxylic acids [FA0117]	--	--	--	--	--	--	--
meta_471	Isocitric??acid	Organic acid And Its derivatives	Organic acid And Its derivatives	C6H8O7	2.01234e+06	2.25959e+06	2.68737e+06	1.93564e+06	1.56219e+06	2.06768e+06	1.38918e+06	1.50905e+06	2.27312e+06	1.43393e+06	2.16609e+06	881640	1.8468e+06	1.72079e+06	2.0661e+06	2.18184e+06	1.86345e+06	2.12796e+06	1.62652e+06	1.87485e+06	0.0595865	0.677244	0.36586	unchanged	--	--	--	--	--	--	--	--	--	--	--	--	--	--	--	--
meta_794	Urocanic Acid	Organic acid And Its derivatives	Organic acid And Its derivatives	C6H6N2O2	2.27005e+06	1.98399e+06	2.29083e+06	2.88403e+06	2.09711e+06	3.28753e+06	2.57016e+06	2.78114e+06	3.17388e+06	2.15309e+06	2.85161e+06	2.89868e+06	2.86049e+06	1.97829e+06	2.55943e+06	2.24334e+06	2.34799e+06	3.17547e+06	3.4763e+06	2.75031e+06	-0.0904879	0.42748	0.758635	unchanged	C00785	Histidine metabolism(ko00340);;Metabolic pathways(ko01100)	--	--	--	--	--	--	--	--	--	--	--	--	--	--
meta_496	L-Homoserine	Organic acid And Its derivatives	Organic acid And Its derivatives	C4H9NO3	2.33472e+06	2.28542e+06	3.09376e+06	2.76929e+06	1.9548e+06	2.54631e+06	2.34777e+06	2.4527e+06	3.33519e+06	2.13738e+06	3.20977e+06	1.97069e+06	2.74077e+06	2.06626e+06	2.44154e+06	2.52328e+06	2.96968e+06	2.841e+06	2.62185e+06	2.8913e+06	-0.0570518	0.585091	0.502963	unchanged	C00263	Metabolic pathways(ko01100);;Lysine biosynthesis(ko00300);;Biosynthesis of amino acids(ko01230);;Sulfur metabolism(ko00920);;Glycine, serine and threonine metabolism(ko00260);;Cysteine and methionine metabolism(ko00270)	--	--	--	--	--	--	--	--	--	--	--	--	--	--
meta_698	Piperic acid	Organic acid And Its derivatives	Organic acid And Its derivatives	C8H6O4	2.86178e+06	2.95599e+06	2.28453e+06	1.82878e+06	3.54158e+06	3.70491e+06	3.2298e+06	2.93903e+06	2.28529e+06	2.25657e+06	2.183e+06	2.71562e+06	2.19535e+06	2.32688e+06	1.6329e+06	3.03248e+06	3.3756e+06	2.64616e+06	2.74043e+06	2.40689e+06	0.143071	0.302532	1.16742	unchanged	--	--	--	--	--	--	--	--	--	--	--	--	--	--	--	--
meta_103	3-Guanidinopropionic acid	Organic acid And Its derivatives	Organic acid And Its derivatives	C4H9N3O2	3.37758e+06	3.58777e+06	3.46946e+06	3.45488e+06	2.69676e+06	3.52286e+06	3.77398e+06	3.8477e+06	4.10968e+06	2.93023e+06	3.93461e+06	3.6659e+06	4.66577e+06	2.72093e+06	3.31332e+06	4.05498e+06	3.45517e+06	4.2194e+06	3.6809e+06	2.98935e+06	-0.0779136	0.406163	0.904788	unchanged	--	--	--	--	--	--	--	--	--	HMDB0013222	Organic compounds	Organic nitrogen compounds	Organonitrogen compounds	Guanidines	67701	_
meta_193	Aminomalonic Acid	Organic acid And Its derivatives	Organic acid And Its derivatives	C3H5NO4	3.53985e+06	3.00817e+06	2.13872e+06	3.69604e+06	2.70812e+06	3.20276e+06	3.01339e+06	4.6775e+06	3.6879e+06	2.80066e+06	3.92019e+06	1.89741e+06	5.19118e+06	2.26091e+06	4.35292e+06	4.01183e+06	2.52877e+06	2.85832e+06	2.26489e+06	2.69283e+06	0.0221101	0.905629	0.0360064	unchanged	--	--	--	--	--	--	--	--	--	--	--	--	--	--	--	--
meta_473	Isonicotinic acid	Organic acid And Its derivatives	Organic acid And Its derivatives	C6H5NO2	3.96719e+06	6.54168e+06	6.42109e+06	3.28319e+06	5.49947e+06	1.35343e+06	3.29754e+06	4.75397e+06	2.88867e+06	1.59384e+06	4.10482e+06	5.17485e+06	5.7218e+06	4.15917e+06	2.94922e+06	7.35667e+06	3.6032e+06	3.38803e+06	5.61876e+06	4.52662e+06	-0.234924	0.341439	0.958358	unchanged	C16623	Drug metabolism - other enzymes(ko00983)	--	--	--	--	--	--	--	HMDB0041912	Organic compounds	Organic acids and derivatives	Carboxylic acids and derivatives	Amino acids, peptides, and analogues	160607	2015-20-5
meta_500	L-Lactic Acid	Organic acid And Its derivatives	Organic acid And Its derivatives	C3H6O3	4.27412e+06	8.29289e+06	2.72833e+06	3.72164e+06	3.55068e+06	3.63464e+06	3.52788e+06	3.11403e+06	2.01252e+06	2.85679e+06	3.74576e+06	3.09486e+06	3.23001e+06	7.00579e+06	3.31893e+06	3.35385e+06	2.60859e+06	3.62727e+06	4.06518e+06	3.36718e+06	0.0113713	0.964889	0.053719	unchanged	C00186	Glycolysis / Gluconeogenesis(ko00010);;Fructose and mannose metabolism(ko00051);;Central carbon metabolism in cancer(ko05230);;Propanoate metabolism(ko00640);;cAMP signaling pathway(ko04024);;HIF-1 signaling pathway(ko04066);;Metabolic pathways(ko01100);;Pyruvate metabolism(ko00620);;Glucagon signaling pathway(ko04922)	--	--	--	--	--	--	--	HMDB0144295	Organic compounds	Organic acids and derivatives	Hydroxy acids and derivatives	Alpha hydroxy acids and derivatives	612	_
meta_70	2-Hydroxyglutaric acid	Organic acid And Its derivatives	Organic acid And Its derivatives	C5H8O5	4.85323e+06	751235	315410	563218	595156	468591	914429	987205	1.12717e+06	766314	694978	445065	1.46056e+06	570459	812939	646399	727623	407658	468897	394365	0.77482	0.301014	1.06188	unchanged	C02630	Butanoate metabolism(ko00650);;Metabolic pathways(ko01100);;C5-Branched dibasic acid metabolism(ko00660)	LMFA01050483	2-hydroxyglutaric acid	2-oxidanylpentanedioic acid	2-hydroxyglutaric acid	Fatty Acyls [FA]	Fatty Acids and Conjugates [FA01]	Hydroxy fatty acids [FA0105]	HMDB0059655	Organic compounds	Organic acids and derivatives	Hydroxy acids and derivatives	Short-chain hydroxy acids and derivatives	43	2889-31-8
meta_299	Citramalic Acid	Organic acid And Its derivatives	Organic acid And Its derivatives	C5H8O5	4.85323e+06	751235	315410	563218	595156	468591	914429	987205	1.12717e+06	766314	694978	445065	1.46056e+06	570459	812939	646399	727623	407658	468897	394365	0.77482	0.301014	1.06188	unchanged	--	--	--	--	--	--	--	--	--	HMDB0000426	Organic compounds	Lipids and lipid-like molecules	Fatty Acyls	Fatty acids and conjugates	1081	597-44-4
meta_108	3-Hydroxyglutaric acid	Organic acid And Its derivatives	Organic acid And Its derivatives	C5H8O5	4.95575e+06	1.06136e+06	586972	730914	1.88246e+06	909195	9.38211	2.36916e+06	2.10042e+06	1.12141e+06	1.20309e+06	8.84028	3.09701e+06	778428	1.74108e+06	1.24862e+06	1.11262e+06	777844	8.8629	782000	0.549294	0.356547	0.869187	unchanged	--	--	--	--	--	--	--	--	--	HMDB0000428	Organic compounds	Organic acids and derivatives	Hydroxy acids and derivatives	Beta hydroxy acids and derivatives	181976	638-18-6
meta_752	Stachydrine	Organic acid And Its derivatives	Organic acid And Its derivatives	C7H13NO2	5.31168e+06	1.04727e+07	5.02927e+06	6.92207e+06	5.35587e+06	4.63769e+06	4.20666e+06	6.95548e+06	7.18747e+06	5.82379e+06	7.20607e+06	4.00191e+06	5.3231e+06	5.52263e+06	4.97218e+06	9.85559e+06	4.59705e+06	5.24054e+06	5.05155e+06	7.77024e+06	0.0561218	0.772654	0.235009	unchanged	--	--	--	--	--	--	--	--	--	HMDB0004827	Organic compounds	Organic acids and derivatives	Carboxylic acids and derivatives	Amino acids, peptides, and analogues	115244	471-87-4
meta_755	Succinic anhydride	Organic acid And Its derivatives	Organic acid And Its derivatives	C4H4O3	5.62614e+06	4.95225e+06	5.0919e+06	4.09306e+06	5.33493e+06	5.93547e+06	6.00685e+06	4.91629e+06	6.79671e+06	5.44045e+06	6.48701e+06	3.75417e+06	4.56564e+06	7.40431e+06	6.39373e+06	4.16651e+06	4.48847e+06	4.8405e+06	4.34755e+06	5.52318e+06	0.0604264	0.625068	0.501285	unchanged	--	--	--	--	--	--	--	--	--	--	--	--	--	--	--	--
meta_305	Creatinine	Organic acid And Its derivatives	Organic acid And Its derivatives	C4H7N3O	7.74456e+06	8.67993e+06	8.16637e+06	8.13054e+06	6.68994e+06	9.37028e+06	8.51153e+06	5.39124e+06	1.04543e+07	5.59556e+06	8.08741e+06	7.67922e+06	8.65006e+06	6.38556e+06	8.43224e+06	8.39607e+06	8.07405e+06	9.84711e+06	7.50363e+06	8.11982e+06	-0.044047	0.67836	0.281955	unchanged	C00791	Arginine and proline metabolism(ko00330);;Metabolic pathways(ko01100)	--	--	--	--	--	--	--	--	--	--	--	--	--	--
meta_722	Quinic acid	Organic acid And Its derivatives	Organic acid And Its derivatives	C7H12O6	1.02375e+07	1.22825e+07	9.5093e+06	4.863e+06	9.94737e+06	9.22427e+06	7.5355e+06	1.38009e+07	3.04716e+07	8.28871e+06	16575762	8.11288e+06	1.48585e+07	1.09244e+07	1.03177e+07	1.01157e+07	1.16549e+07	10438174	1.24788e+07	9.32037e+06	0.017034	0.955233	0.061224	unchanged	C00296	Phenylalanine, tyrosine and tryptophan biosynthesis(ko00400);;Metabolic pathways(ko01100)	--	--	--	--	--	--	--	HMDB0042004	Organic compounds	Organoheterocyclic compounds	Quinolines and derivatives	_	7060	91-63-4
meta_821	α-Hydroxyglutaric Acid (sodium salt)	Organic acid And Its derivatives	Organic acid And Its derivatives	C5H8O5	1.20206e+07	1.71601e+06	407484	1.6584e+06	1.13851e+06	1.39196e+06	5.48509e+06	1.76838e+06	10.1316	1.62372e+06	1.21392e+06	865118	5.67436e+06	1.29997e+06	2.33777e+06	1.23074e+06	924964	1.05208e+06	763671	1.00325e+06	0.733458	0.393746	0.865526	unchanged	--	--	--	--	--	--	--	--	--	--	--	--	--	--	--	--
meta_699	Porphobilinogen	Organic acid And Its derivatives	Organic acid And Its derivatives	C10H14N2O4	1.37117e+07	1.27578e+07	1.04936e+07	8.96299e+06	1.61552e+07	1.82174e+07	1.47687e+07	1.33541e+07	1.10973e+07	1.06436e+07	1.04808e+07	1.30734e+07	1.03533e+07	1.08795e+07	7.06664e+06	1.35694e+07	1.52626e+07	1.23036e+07	1.24558e+07	1.17491e+07	0.151413	0.271525	1.24273	unchanged	C00931	Porphyrin and chlorophyll metabolism(ko00860);;Metabolic pathways(ko01100)	--	--	--	--	--	--	--	HMDB0000245	Organic compounds	Organic nitrogen compounds	Organonitrogen compounds	Amines	1021	487-90-1
meta_100	3-Carboxypropyltrimethylammonium	Organic acid And Its derivatives	Organic acid And Its derivatives	C7H15NO2	1.54706e+07	2.31669e+07	1.81397e+07	2.72353e+07	1.98041e+07	2.23554e+07	1.42945e+07	1.9635e+07	1.90869e+07	2.59345e+07	3.18398e+07	1.72928e+07	2.10967e+07	1.62089e+07	1.83019e+07	3.35596e+07	1.93523e+07	1.89118e+07	1.89931e+07	2.72557e+07	-0.119343	0.46885	0.78035	unchanged	--	--	--	--	--	--	--	--	--	--	--	--	--	--	--	--
meta_361	DL-Stachydrine	Organic acid And Its derivatives	Organic acid And Its derivatives	C7H14ClNO2	1.89787e+07	2.94843e+07	1.63784e+07	1.47895e+07	1.57488e+07	1.21268e+07	1.78913e+07	2.63297e+07	2.32831e+07	9.13097e+06	1.45344e+07	1.62014e+07	2.09563e+07	1.508e+07	1.63454e+07	2.00557e+07	1.46968e+07	1.44075e+07	1.40563e+07	1.63433e+07	0.178806	0.335883	0.900644	unchanged	--	--	--	--	--	--	--	--	--	--	--	--	--	--	--	--
meta_339	D-Malic acid	Organic acid And Its derivatives	Organic acid And Its derivatives	C4H6O5	2.09703e+07	1.17068e+07	1.06905e+07	1.56966e+07	1.39896e+07	1.15377e+07	1.01414e+07	1.97362e+07	1.4158e+07	8.34004e+06	1.69376e+07	1.12494e+07	2.46977e+07	9.68906e+06	1.51258e+07	1.83134e+07	1.22163e+07	1.09403e+07	9.3235e+06	1.24999e+07	-0.0417924	0.84242	0.26497	unchanged	C00497	Metabolic pathways(ko01100);;Butanoate metabolism(ko00650)	--	--	--	--	--	--	--	HMDB0031518	Organic compounds	Organic acids and derivatives	Hydroxy acids and derivatives	Beta hydroxy acids and derivatives	92824	636-61-3
meta_373	Eicosanoyl-EA	Organic acid And Its derivatives	Organic acid And Its derivatives	C22H45NO2	2.12769e+07	8.83536e+06	2.11998e+07	1.6469e+07	1.76155e+07	1.99469e+07	1.89271e+07	2.27783e+07	1.75985e+07	1.68881e+07	1.94276e+07	1.89108e+07	1.79693e+07	2.00903e+07	1.84875e+07	1.7072e+07	2.24839e+07	1.78812e+07	1.75234e+07	1.66886e+07	-0.0391925	0.715952	0.340454	unchanged	--	--	LMFA08040038	Eicosanoyl-EA	N-eicosanoyl-ethanolamine	N-eicosanoylethanolamine	Fatty Acyls [FA]	Fatty amides [FA08]	N-acyl ethanolamines (endocannabinoids) [FA0804]	--	--	--	--	--	--	--
meta_300	Citric Acid	Organic acid And Its derivatives	Organic acid And Its derivatives	C6H8O7	2.68152e+07	1.7941e+07	2.37769e+07	1.48724e+07	2.35405e+07	2.09182e+07	1.79446e+07	2.89736e+07	6.97464e+07	1.65295e+07	4.00833e+07	2.01845e+07	2.85483e+07	3.11525e+07	2.43635e+07	2.34403e+07	2.66908e+07	2.83036e+07	3.05673e+07	2.06352e+07	-0.0696421	0.814913	0.189012	unchanged	C00158	Glucagon signaling pathway(ko04922);;2-Oxocarboxylic acid metabolism(ko01210);;Carbon metabolism(ko01200);;Glyoxylate and dicarboxylate metabolism(ko00630);;Metabolic pathways(ko01100);;Citrate cycle (TCA cycle)(ko00020);;Central carbon metabolism in cancer(ko05230);;Biosynthesis of amino acids(ko01230);;Taste transduction(ko04742);;Alanine, aspartate and glutamate metabolism(ko00250)	--	--	--	--	--	--	--	--	--	--	--	--	--	--
meta_10	(R)-2-Hydroxy-3-phenylpropionic-acid	Organic acid And Its derivatives	Organic acid And Its derivatives	C9H10O3	2.98913e+07	2.92927e+07	2.42476e+07	2.39742e+07	2.74465e+07	3.19163e+07	2.94167e+07	2.98054e+07	2.77228e+07	2.54189e+07	2.77171e+07	2.4599e+07	2.52291e+07	2.49528e+07	2.39882e+07	2.34692e+07	2.43881e+07	2.75732e+07	2.86017e+07	2.57701e+07	0.123181	0.03734	1.96188	up	--	--	--	--	--	--	--	--	--	--	--	--	--	--	--	--
meta_377	Ethylsalicylate	Organic acid And Its derivatives	Organic acid And Its derivatives	C9H10O3	3.09611e+07	3.26919e+07	2.47984e+07	2.08226e+07	3.9644e+07	3.93898e+07	3.5483e+07	3.27505e+07	2.55948e+07	2.4771e+07	2.36031e+07	3.05393e+07	2.3994e+07	2.57089e+07	1.82776e+07	3.29156e+07	3.81909e+07	2.94331e+07	3.06354e+07	2.70384e+07	0.130643	0.33972	1.11092	unchanged	--	--	--	--	--	--	--	--	--	--	--	--	--	--	--	--
meta_126	4-Guanidinobutyric Acid	Organic acid And Its derivatives	Organic acid And Its derivatives	C5H11N3O2	4.26937e+07	6.14322e+07	4.76026e+07	5.71348e+07	4.37311e+07	6.71133e+07	5.35684e+07	7.32844e+07	4.51808e+07	4.98137e+07	6.53569e+07	7.82956e+07	6.59527e+07	4.08432e+07	4.42188e+07	7.23373e+07	5.30034e+07	5.76643e+07	5.64572e+07	5.90719e+07	-0.131413	0.311138	1.08199	unchanged	C01035	Metabolic pathways(ko01100);;Arginine and proline metabolism(ko00330)	--	--	--	--	--	--	--	HMDB0003464	Organic compounds	Organic acids and derivatives	Carboxylic acids and derivatives	Amino acids, peptides, and analogues	500	463-00-3
meta_192	Aminolevulinic acid	Organic acid And Its derivatives	Organic acid And Its derivatives	C5H9NO3	7.79084e+07	4.21016e+07	8.33206e+07	6.59276e+07	5.47324e+07	6.99387e+07	4.55874e+07	8.83986e+07	9.59381e+07	5.95854e+07	7.5553e+07	7.48233e+07	8.92e+07	7.0571e+07	7.94034e+07	3.69566e+07	7.94616e+07	8.92875e+07	4.65162e+07	3.74451e+07	0.00893827	0.961203	0.0548368	unchanged	C00430	Glycine, serine and threonine metabolism(ko00260);;ABC transporters(ko02010);;Metabolic pathways(ko01100);;Porphyrin and chlorophyll metabolism(ko00860)	--	--	--	--	--	--	--	HMDB0001149	Organic compounds	Organic acids and derivatives	Carboxylic acids and derivatives	Amino acids, peptides, and analogues	137	106-60-5
meta_599	Methylmalonic Acid	Organic acid And Its derivatives	Organic acid And Its derivatives	C4H6O4	9.81256e+07	7.63673e+07	5.71335e+07	1.01101e+08	6.65221e+07	7.21855e+07	7.09409e+07	1.11244e+08	9.11319e+07	7.15234e+07	9.646e+07	5.2036e+07	1.47543e+08	6.09051e+07	1.09429e+08	1.0395e+08	6.70182e+07	6.84756e+07	4.97561e+07	6.49372e+07	-0.00746526	0.970766	0.181381	unchanged	C02170	Pyrimidine metabolism(ko00240);;Propanoate metabolism(ko00640);;Metabolic pathways(ko01100);;Valine, leucine and isoleucine degradation(ko00280)	LMFA01170118	Methylmalonic acid	2-methyl-propanedioic acid	-	Fatty Acyls [FA]	Fatty Acids and Conjugates [FA01]	Dicarboxylic acids [FA0117]	HMDB0000202	Organic compounds	Organic acids and derivatives	Carboxylic acids and derivatives	Dicarboxylic acids and derivatives	487	516-05-2
meta_355	D-piperidine acid	Organic acid And Its derivatives	Organic acid And Its derivatives	C6H11NO2	1.04334e+08	8.58111e+07	9.0111e+07	8.65441e+07	7.37275e+07	9.63475e+07	6.97214e+07	8.37655e+07	9.98154e+07	9.39034e+07	9.60782e+07	6.85332e+07	1.16026e+08	106877723	6.06568e+07	9.20548e+07	1.0635e+08	9.32863e+07	5.48732e+07	1.09771e+08	-0.0329536	0.794229	0.191468	unchanged	--	--	--	--	--	--	--	--	--	--	--	--	--	--	--	--
meta_18	1,6-Di-O-phosphono-D-fructose	Organic acid And Its derivatives	Organic acid And Its derivatives	C6H14O12P2	5.88232e+08	3.62404e+08	9.20742e+08	1064811391	9.16044e+08	904460152	7.77411e+08	3.04402e+08	1.57582e+08	7.67448e+08	1.18017e+08	8.5512e+08	8.62329e+08	4.84232e+07	7.77256e+07	9.01352e+08	4.97991e+08	751899264	5.33849e+08	7.06822e+08	0.337288	0.344064	0.934415	unchanged	--	--	--	--	--	--	--	--	--	--	--	--	--	--	--	--
meta_303	Creatine	Organic acid And Its derivatives	Organic acid And Its derivatives	C4H9N3O2	1541455783	1661439002	1543032146	1422395561	1286745457	1538723324	1629677507	1708473821	1628852669	1282381127	1547527728	1637635718	1723239752	1380864699	1498499720	1576807347	1481663884	1621750038	1609085854	1496008392	-0.030891	0.567043	0.628509	unchanged	C00300	Arginine and proline metabolism(ko00330);;Glycine, serine and threonine metabolism(ko00260);;Metabolic pathways(ko01100)	--	--	--	--	--	--	--	--	--	--	--	--	--	--
meta_150	5-O-(1-carboxyvinyl) -3-phosphate	Organic acid And Its derivatives	Phosphoric acids	C10H13O10P	414188	394298	238167	1.10382e+06	391209	425305	693945	492305	290647	921859	1.43524e+06	426916	413856	503398	372188	401829	559009	825839	425436	536380	-0.136959	0.699053	0.419889	unchanged	--	--	--	--	--	--	--	--	--	--	--	--	--	--	--	--
meta_231	Carbamoyl phosphate	Organic acid And Its derivatives	Phosphoric acids	CH4NO5P	479252	466477	521632	517465	505894	644181	519582	678595	622345	626892	743007	546955	580956	551500	559172	557750	672312	546765	405734	529083	-0.0283844	0.768069	0.372999	unchanged	C00169	Nitrogen metabolism(ko00910);;Carbon metabolism(ko01200);;Metabolic pathways(ko01100);;Arginine biosynthesis(ko00220);;Alanine, aspartate and glutamate metabolism(ko00250);;Pyrimidine metabolism(ko00240);;Purine metabolism(ko00230);;Biosynthesis of amino acids(ko01230)	--	--	--	--	--	--	--	HMDB0001096	Organic compounds	Organic acids and derivatives	Organic phosphoric acids and derivatives	_	278	590-55-6
meta_468	Inositol 1,3,4-trisphosphate	Organic acid And Its derivatives	Phosphoric acids	C6H15O15P3	730999	710040	769749	584438	652345	1.21471e+06	692137	601391	959889	735407	782682	566115	681328	727367	908460	570773	628842	800485	709421	618037	0.129651	0.357449	0.85491	unchanged	C01243	Metabolic pathways(ko01100);;Phosphatidylinositol signaling system(ko04070);;Inositol phosphate metabolism(ko00562)	--	--	--	--	--	--	--	--	--	--	--	--	--	--
meta_695	Phosphoenolpyruvate	Organic acid And Its derivatives	Phosphoric acids	C3H5O6P	823654	809233	826067	681881	617635	856017	636120	945402	1.02674e+06	633090	770807	843379	881856	461220	676641	933169	716119	812208	859894	999501	-0.0180597	0.881338	0.166605	unchanged	C00074	Glycolysis / Gluconeogenesis(ko00010);;Citrate cycle (TCA cycle)(ko00020);;Central carbon metabolism in cancer(ko05230);;Phenylalanine, tyrosine and tryptophan biosynthesis(ko00400);;Biosynthesis of amino acids(ko01230);;Carbon metabolism(ko01200);;Pyruvate metabolism(ko00620);;Metabolic pathways(ko01100);;Proximal tubule bicarbonate reclamation(ko04964);;Glucagon signaling pathway(ko04922);;Phos…	--	--	--	--	--	--	--	HMDB0000263	Organic compounds	Organic acids and derivatives	Organic phosphoric acids and derivatives	Phosphate esters	1005	138-08-9
meta_404	Glucerol??2-phosphate	Organic acid And Its derivatives	Phosphoric acids	C3H9O6P	1.69195e+06	1.72642e+06	819053	869277	575126	539270	1.92218e+06	3.12641e+06	842211	377827	1.31655e+06	814363	1.84103e+06	836428	1.17154e+06	1.36203e+06	524942	745780	425090	925100	0.326108	0.419268	0.65779	unchanged	--	--	--	--	--	--	--	--	--	--	--	--	--	--	--	--
meta_56	2-Amino-3-phosphonopropionic-acid	Organic acid And Its derivatives	Phosphoric acids	C3H8NO5P	3.61392e+06	4.05059e+06	4.32727e+06	7.59303e+06	4.06579e+06	4.51166e+06	3.03209e+06	2.64922e+06	6.42675e+06	5.12677e+06	7.50277e+06	3.27179e+06	4.90135e+06	4.29317e+06	4.80627e+06	3.23295e+06	4.69647e+06	6.04339e+06	4.29714e+06	4.30433e+06	-0.0607541	0.757297	0.3079	unchanged	--	--	--	--	--	--	--	--	--	--	--	--	--	--	--	--
meta_696	Phosphonoacetic acid	Organic acid And Its derivatives	Phosphoric acids	C2H5O5P	3.99076e+06	4.23557e+06	2.40535e+06	3.36524e+06	4.24861e+06	2.33431e+06	2.21554e+06	1.32928e+06	1.92892e+06	2.88597e+06	1.53686e+06	3.16632e+06	2.27986e+06	1.08206e+07	7.57867e+06	1.79471e+06	7.85116e+06	1.74261e+06	2.34845e+06	2.0726e+06	-0.509317	0.291223	0.918361	unchanged	C05682	Phosphonate and phosphinate metabolism(ko00440);;Metabolic pathways(ko01100)	--	--	--	--	--	--	--	HMDB0004110	Organic compounds	Organic acids and derivatives	Organic phosphonic acids and derivatives	Organic phosphonic acids	546	4408-78-0
meta_719	Pyrophosphate	Organic acid And Its derivatives	Phosphoric acids	H4O7P2	1.14563e+07	1.21769e+07	3.34878e+07	1.13971e+07	8.11415e+06	1.48661e+07	1.69563e+07	2.24799e+07	6.67315e+07	11737401	3.79897e+07	3.06317e+07	1.54812e+07	2.84592e+07	2.59529e+07	1.30855e+07	2.70234e+07	3.7136e+07	1.00753e+07	1.34486e+07	-0.192436	0.650708	0.444624	unchanged	C00013	Parkinson disease(ko05012);;Oxidative phosphorylation(ko00190)	--	--	--	--	--	--	--	HMDB0000250	Inorganic compounds	Homogeneous non-metal compounds	Non-metal oxoanionic compounds	Non-metal pyrophosphates	1023	14000-31-8
meta_369	Dl-Glyceraldehyde 3-Phosphate	Organic acid And Its derivatives	Phosphoric acids	C3H7O6P	2.27564e+08	1.19535e+08	2.48448e+08	2.06262e+08	2.52028e+08	3.563e+08	382893953	207897691	2.20687e+08	349326870	1.05021e+08	2.19864e+08	2.23185e+08	6.41482e+07	1.01031e+08	3.84538e+08	1.70659e+08	2.38847e+08	1.48826e+08	1.8886e+08	0.478693	0.0777538	1.62737	unchanged	--	--	--	--	--	--	--	--	--	--	--	--	--	--	--	--
meta_422	Guanidinoethyl Sulfonate	Organic acid And Its derivatives	Sulfonic acids	C3H9N3O3S	34733.4	30850.5	8.52773	45659.2	28521.7	23889.1	31528.5	37636.9	24907.2	8.72641	29060.2	10296.9	9.33657	8.72427	9.24514	38505.1	20206.7	41092.1	23938.2	35506.1	0.375834	0.410797	0.958976	unchanged	C01959	Taurine and hypotaurine metabolism(ko00430)	--	--	--	--	--	--	--	HMDB0003584	Organic compounds	Organic acids and derivatives	Organic sulfonic acids and derivatives	Organosulfonic acids and derivatives	68340	543-18-0
meta_60	2-Aminoethanesulfinic Acid	Organic acid And Its derivatives	Sulfonic acids	C2H7NO2S	87235.9	179340	47462.3	109803	83264.2	63301.3	101898	66641.7	62275.1	101239	64373.2	49583.7	41236.3	103196	87252.7	108490	34673.2	51048.9	54424.6	116534	0.344395	0.223074	1.17931	unchanged	C00519	Metabolic pathways(ko01100);;Taurine and hypotaurine metabolism(ko00430)	--	--	--	--	--	--	--	HMDB0000965	Organic compounds	Organic acids and derivatives	Sulfinic acids and derivatives	Sulfinic acids	107812	300-84-5
meta_600	Morpholine ethanesulfonic acid	Organic acid And Its derivatives	Sulfonic acids	C6H13NO4S	138593	198871	170941	197437	215517	147838	164628	124362	30107.8	107494	118243	215914	122375	100212	138336	173422	91020	73302.4	125797	148566	0.19444	0.395277	0.809815	unchanged	--	--	--	--	--	--	--	--	--	--	--	--	--	--	--	--
meta_596	Methanesulfonic acid	Organic acid And Its derivatives	Sulfonic acids	CH4O3S	5.672e+06	4.89363e+06	4.23194e+06	5.34989e+06	4.86305e+06	5.43958e+06	6.30241e+06	9.30713	5.99723e+06	5.75996e+06	4.2998e+06	4.646e+06	5.04827e+06	5.14158e+06	5.09032e+06	5.67854e+06	5.07611e+06	5.4894e+06	4.28729e+06	3.8175e+06	-0.00193482	0.991551	0.12979	unchanged	C11145	Metabolic pathways(ko01100);;Sulfur metabolism(ko00920)	--	--	--	--	--	--	--	HMDB0240280	Organic compounds	Organic acids and derivatives	Organic sulfonic acids and derivatives	Organosulfonic acids and derivatives	6395	75-75-2
meta_470	Isethionic acid	Organic acid And Its derivatives	Sulfonic acids	C2H6O4S	9.00326e+06	8.80774e+06	6.14164e+06	1.10431e+07	1.10677e+07	1.33825e+07	1.40217e+07	9.96984e+06	4.27114e+06	6.52885e+06	1.17965e+07	5.36534e+06	6.46484e+06	5.95435e+06	9.40643e+06	1.39373e+07	6.48032e+06	5.64848e+06	5.67028e+06	8.92993e+06	0.242558	0.299851	1.01937	unchanged	C05123	Metabolic pathways(ko01100);;Taurine and hypotaurine metabolism(ko00430)	--	--	--	--	--	--	--	HMDB0003903	Organic compounds	Organic acids and derivatives	Organic sulfonic acids and derivatives	Organosulfonic acids and derivatives	7866	107-36-8
meta_65	2-Dodecylbenzenesulfonic acid	Organic acid And Its derivatives	Sulfonic acids	C18H30O3S	9.15593e+06	1.17213e+07	9.57982e+06	9.07457e+06	1.0713e+07	1.31517e+07	1.06761e+07	1.01769e+07	1.08452e+07	9.16133e+06	9.5115e+06	1.31679e+07	1.14469e+07	1.1717e+07	1.18351e+07	1.09831e+07	1.21146e+07	1.40219e+07	1.18191e+07	1.12038e+07	-0.176467	0.0269896	1.91029	down	--	--	--	--	--	--	--	--	--	--	--	--	--	--	--	--
meta_61	2-Aminoethanesulfonic Acid	Organic acid And Its derivatives	Sulfonic acids	C2H7NO3S	3.08041e+08	3.8975e+08	2.76149e+08	2.74227e+08	236649372	2.65337e+08	3.92762e+08	3.7957e+08	2.31938e+08	2.83289e+08	3.31619e+08	200919291	2.73258e+08	3.04294e+08	3.28282e+08	4.26004e+08	2.32661e+08	2.45337e+08	1.83658e+08	3.66599e+08	0.0706022	0.646313	0.373686	unchanged	C00245	Sulfur metabolism(ko00920);;ABC transporters(ko02010);;Taurine and hypotaurine metabolism(ko00430);;Neuroactive ligand-receptor interaction(ko04080);;Metabolic pathways(ko01100);;Primary bile acid biosynthesis(ko00120)	--	--	--	--	--	--	--	HMDB0000251	Organic compounds	Organic acids and derivatives	Organic sulfonic acids and derivatives	Organosulfonic acids and derivatives	1123	107-35-7
meta_437	Hydroxyurea	Others	Others	CH4N2O2	1.36325e+06	717208	1.52339e+06	1.14049e+06	930130	1.26745e+06	1.26413e+06	1.5638e+06	1.87807e+06	726092	1.37969e+06	1.13096e+06	1.31903e+06	1.0503e+06	1.4503e+06	880327	1.27719e+06	1.6111e+06	1.56632e+06	800315	-0.0106308	0.951014	0.0921551	unchanged	C07044	Metabolic pathways(ko01100)	--	--	--	--	--	--	--	--	--	--	--	--	--	--
meta_225	Betaine	Others	Others	C5H11NO2	7.51245e+07	1.26597e+08	9.41312e+07	1.21166e+08	1.23896e+08	1.2965e+08	6.92065e+07	8.90667e+07	1.15988e+08	1.41768e+08	1.90324e+08	1.21515e+08	8.27204e+07	8.63886e+07	1.02684e+08	1.52079e+08	1.11562e+08	1.19052e+08	1.51148e+08	1.16555e+08	-0.183561	0.274247	1.10336	unchanged	C00719	Metabolic pathways(ko01100);;ABC transporters(ko02010);;Glycine, serine and threonine metabolism(ko00260)	--	--	--	--	--	--	--	HMDB0000043	Organic compounds	Organic acids and derivatives	Carboxylic acids and derivatives	Amino acids, peptides, and analogues	248	6915-17-9
meta_750	Sphinganine 1-phosphate	SL	SM	C18H40NO5P	110687	82016.6	203715	125496	182838	144808	58957.2	155942	9730.47	153038	68374	53727.7	167552	68590	287717	233180	8.69689	106265	106931	163675	-0.033456	0.93245	0.282198	unchanged	C01120	Metabolic pathways(ko01100);;Neuroactive ligand-receptor interaction(ko04080);;Sphingolipid metabolism(ko00600)	--	--	--	--	--	--	--	--	--	--	--	--	--	--
meta_368	Dihydro-D-sphingosine	SL	SM	C18H39NO2	258195	126984	264826	96231	336364	248858	176741	276984	112244	212071	153941	124503	302821	211251	174045	217783	215207	189375	338956	221603	-0.0270906	0.903566	0.144011	unchanged	--	--	--	--	--	--	--	--	--	--	--	--	--	--	--	--
meta_751	Sphingosine 1-phosphate	SL	SM	C18H38NO5P	417719	287214	386030	409258	438402	400621	278828	568498	10.1316	517363	394253	248436	602936	288870	612815	742645	8.69689	393748	270919	432211	-0.106185	0.741461	0.559948	unchanged	C06124	Calcium signaling pathway(ko04020);;Metabolic pathways(ko01100);;Fc gamma R-mediated phagocytosis(ko04666);;Sphingolipid metabolism(ko00600);;Neuroactive ligand-receptor interaction(ko04080);;Sphingolipid signaling pathway(ko04071);;Tuberculosis(ko05152);;Apelin signaling pathway(ko04371);;Phospholipase D signaling pathway(ko04072)	--	--	--	--	--	--	--	HMDB0000277	Organic compounds	Lipids and lipid-like molecules	Sphingolipids	Phosphosphingolipids	5283560	26993-30-6
meta_296	Choline	Tryptamines,Cholines,Pigments	Cholines	C5H14NO+	159054	185104	194132	165501	178391	152900	261532	198445	235780	168097	235564	226362	146309	216001	239776	271530	167716	219580	174886	207059	-0.148481	0.220687	1.16633	unchanged	C00114	Glycerophospholipid metabolism(ko00564);;Bile secretion(ko04976);;Glycine, serine and threonine metabolism(ko00260);;Choline metabolism in cancer(ko05231);;ABC transporters(ko02010);;Cholinergic synapse(ko04725);;Metabolic pathways(ko01100)	--	--	--	--	--	--	--	--	--	--	--	--	--	--
meta_747	Sn-Glycero-3-Phosphocholine	Tryptamines,Cholines,Pigments	Cholines	C8H20NO6P	1.52093e+07	3.23305e+07	3.43935e+07	3.24404e+07	2.17124e+07	3.19197e+07	4.15519e+07	3.63498e+07	47201490	2.52331e+07	7.51689e+07	2.39365e+07	3.88111e+07	2.63818e+07	4.32942e+07	2.10117e+07	3.35744e+07	5.61544e+07	6.68136e+07	3.4609e+07	-0.398972	0.14422	1.45525	unchanged	C00670	Ether lipid metabolism(ko00565);;Choline metabolism in cancer(ko05231);;Glycerophospholipid metabolism(ko00564)	--	--	--	--	--	--	--	HMDB0000086	Organic compounds	Lipids and lipid-like molecules	Glycerophospholipids	Glycerophosphocholines	657272	28319-77-9
meta_226	Biliverdin	Tryptamines,Cholines,Pigments	Pigments	C33H34N4O6	9.07131	8.99426	8.52773	8.77628	7.68021	52232	19353.7	48450.3	10.1316	23642.3	48389.7	33386.7	12663.6	19726.4	35477.6	65371.2	58496.7	42159.5	61649.5	51816.2	-1.57806	0.00414006	2.48218	down	C00500	Metabolic pathways(ko01100);;Porphyrin and chlorophyll metabolism(ko00860)	--	--	--	--	--	--	--	--	--	--	--	--	--	--
meta_779	Tryptamine	Tryptamines,Cholines,Pigments	Tryptamines	C10H12N2	152860	148974	175552	136685	136346	150760	138780	212319	182164	103115	196122	117622	134017	117818	147384	138304	137839	139867	178048	140554	0.0870004	0.473796	0.60482	unchanged	C00398	Tryptophan metabolism(ko00380);;Metabolic pathways(ko01100);;Neuroactive ligand-receptor interaction(ko04080)	--	--	--	--	--	--	--	HMDB0000303	Organic compounds	Organoheterocyclic compounds	Indoles and derivatives	Tryptamines and derivatives	1150	61-54-1

## Sheet: Table S4
Table S4. Enriched KEGG pathway.
#KEGG Category	gene Count(K Number Count)
Cellular Processes	10 (10)
	Cell growth and death	6 (6)
		Ferroptosis	5 (5)
		Necroptosis	1 (1)
	Cell motility	1 (1)
		Regulation of actin cytoskeleton	1 (1)
	Cellular community - eukaryotes	4 (4)
		Gap junction	4 (4)
	Transport and catabolism	2 (2)
		Lysosome	2 (2)
Environmental Information Processing	59 (58)
	Membrane transport	42 (42)
		ABC transporters	42 (42)
	Signal transduction	20 (19)
		AMPK signaling pathway	3 (3)
		Apelin signaling pathway	2 (2)
		Calcium signaling pathway	2 (2)
		FoxO signaling pathway	4 (4)
		HIF-1 signaling pathway	2 (2)
		Hedgehog signaling pathway	1 (1)
		MAPK signaling pathway	1 (1)
		PI3K-Akt signaling pathway	1 (1)
		Phosphatidylinositol signaling system	3 (3)
		Phospholipase D signaling pathway	4 (4)
		Rap1 signaling pathway	1 (1)
		Ras signaling pathway	1 (1)
		Sphingolipid signaling pathway	4 (4)
		cAMP signaling pathway	9 (8)
		cGMP-PKG signaling pathway	4 (4)
		mTOR signaling pathway	2 (2)
	Signaling molecules and interaction	13 (13)
		Neuroactive ligand-receptor interaction	13 (13)
Genetic Information Processing	21 (21)
	Folding, sorting and degradation	5 (5)
		Sulfur relay system	5 (5)
	Translation	18 (18)
		Aminoacyl-tRNA biosynthesis	18 (18)
Human Diseases	53 (44)
	Drug resistance: antineoplastic	5 (5)
		Antifolate resistance	4 (4)
		Endocrine resistance	1 (1)
	Endocrine and metabolic disease	7 (7)
		AGE-RAGE signaling pathway in diabetic complications	1 (1)
		Cushing syndrome	2 (2)
		Insulin resistance	5 (5)
		Non-alcoholic fatty liver disease	1 (1)
		Type II diabetes mellitus	1 (1)
Metabolism	211 (198)
	Amino acid metabolism	90 (87)
		Alanine, aspartate and glutamate metabolism	10 (9)
		Arginine and proline metabolism	18 (18)
		Arginine biosynthesis	10 (10)
		Cysteine and methionine metabolism	13 (13)
		Glycine, serine and threonine metabolism	15 (15)
		Histidine metabolism	13 (12)
		Lysine biosynthesis	7 (6)
		Lysine degradation	8 (6)
		Phenylalanine metabolism	11 (10)
		Phenylalanine, tyrosine and tryptophan biosynthesis	8 (8)
		Tryptophan metabolism	10 (10)
		Tyrosine metabolism	9 (8)
		Valine, leucine and isoleucine biosynthesis	3 (3)
		Valine, leucine and isoleucine degradation	3 (3)
	Biosynthesis of other secondary metabolites	20 (19)
		Caffeine metabolism	6 (6)
		Monobactam biosynthesis	6 (6)
		Neomycin, kanamycin and gentamicin biosynthesis	4 (4)
		Penicillin and cephalosporin biosynthesis	4 (3)
	Carbohydrate metabolism	49 (47)
		Amino sugar and nucleotide sugar metabolism	8 (8)
		Ascorbate and aldarate metabolism	7 (7)
		Butanoate metabolism	8 (7)
		C5-Branched dibasic acid metabolism	4 (4)
		Citrate cycle (TCA cycle)	5 (4)
		Fructose and mannose metabolism	10 (10)
		Galactose metabolism	12 (11)
		Glycolysis / Gluconeogenesis	3 (3)
		Glyoxylate and dicarboxylate metabolism	8 (7)
		Inositol phosphate metabolism	4 (4)
		Pentose and glucuronate interconversions	3 (3)
		Pentose phosphate pathway	5 (5)
		Propanoate metabolism	5 (4)
		Pyruvate metabolism	6 (5)
		Starch and sucrose metabolism	4 (4)
	Energy metabolism	15 (14)
		Nitrogen metabolism	4 (4)
		Oxidative phosphorylation	5 (4)
		Sulfur metabolism	9 (8)
	Global and overview maps	44 (42)
		2-Oxocarboxylic acid metabolism	16 (15)
		Biosynthesis of amino acids	37 (36)
		Carbon metabolism	18 (17)
	Lipid metabolism	25 (17)
		Arachidonic acid metabolism	1 (1)
		Biosynthesis of unsaturated fatty acids	1 (1)
		Ether lipid metabolism	2 (2)
		Glycerophospholipid metabolism	16 (8)
		Linoleic acid metabolism	1 (1)
		Primary bile acid biosynthesis	3 (3)
		Sphingolipid metabolism	4 (4)
		Steroid hormone biosynthesis	1 (1)
		Synthesis and degradation of ketone bodies	1 (1)
	Metabolism of cofactors and vitamins	34 (33)
		Biotin metabolism	1 (1)
		Folate biosynthesis	1 (1)
		Nicotinate and nicotinamide metabolism	10 (9)
		Pantothenate and CoA biosynthesis	8 (8)
		Porphyrin and chlorophyll metabolism	7 (7)
		Riboflavin metabolism	3 (3)
		Thiamine metabolism	5 (5)
		Ubiquinone and other terpenoid-quinone biosynthesis	3 (3)
		Vitamin B6 metabolism	3 (3)
	Metabolism of other amino acids	28 (27)
		D-Arginine and D-ornithine metabolism	3 (3)
		D-Glutamine and D-glutamate metabolism	3 (3)
		Glutathione metabolism	10 (9)
		Phosphonate and phosphinate metabolism	2 (2)
		Selenocompound metabolism	1 (1)
		Taurine and hypotaurine metabolism	9 (9)
		beta-Alanine metabolism	8 (8)
	Metabolism of terpenoids and polyketides	2 (2)
		Insect hormone biosynthesis	1 (1)
		Polyketide sugar unit biosynthesis	1 (1)
	Nucleotide metabolism	29 (29)
		Purine metabolism	17 (17)
		Pyrimidine metabolism	14 (14)
	Xenobiotics biodegradation and metabolism	3 (3)
		Drug metabolism - other enzymes	2 (2)
		Metabolism of xenobiotics by cytochrome P450	1 (1)
Organismal Systems	60 (59)
	Aging	3 (3)
		Longevity regulating pathway	2 (2)
		Longevity regulating pathway - multiple species	1 (1)
		Longevity regulating pathway - worm	1 (1)
	Circulatory system	4 (4)
		Adrenergic signaling in cardiomyocytes	2 (2)
		Vascular smooth muscle contraction	4 (4)
	Development and regeneration	3 (3)
		Axon regeneration	3 (3)
	Digestive system	43 (43)
		Bile secretion	11 (11)
		Carbohydrate digestion and absorption	4 (4)
		Cholesterol metabolism	1 (1)
		Gastric acid secretion	3 (3)
		Mineral absorption	11 (11)
		Pancreatic secretion	2 (2)
		Protein digestion and absorption	22 (22)
		Salivary secretion	3 (3)
		Vitamin digestion and absorption	6 (6)
	Endocrine system	20 (19)
		Aldosterone synthesis and secretion	4 (4)
		Cortisol synthesis and secretion	2 (2)
		Estrogen signaling pathway	1 (1)
		Glucagon signaling pathway	9 (8)
		GnRH signaling pathway	2 (2)
		Growth hormone synthesis, secretion and action	1 (1)
		Insulin secretion	4 (4)
		Insulin signaling pathway	2 (2)
		Melanogenesis	2 (2)
		Ovarian steroidogenesis	3 (3)
		Oxytocin signaling pathway	2 (2)
		Parathyroid hormone synthesis, secretion and action	2 (2)
		Progesterone-mediated oocyte maturation	1 (1)
		Prolactin signaling pathway	3 (3)
		Regulation of lipolysis in adipocytes	5 (5)
		Relaxin signaling pathway	1 (1)
		Renin secretion	4 (4)
		Thyroid hormone signaling pathway	2 (2)
		Thyroid hormone synthesis	5 (5)
	Environmental adaptation	5 (5)
		Circadian entrainment	3 (3)
		Circadian rhythm	1 (1)
		Thermogenesis	3 (3)
	Excretory system	6 (6)
		Aldosterone-regulated sodium reabsorption	1 (1)
		Endocrine and other factor-regulated calcium reabsorption	1 (1)
		Proximal tubule bicarbonate reclamation	5 (5)
		Vasopressin-regulated water reabsorption	1 (1)
	Immune system	5 (5)
		C-type lectin receptor signaling pathway	1 (1)
		Chemokine signaling pathway	1 (1)
		Fc epsilon RI signaling pathway	2 (2)
		Fc gamma R-mediated phagocytosis	2 (2)
		Leukocyte transendothelial migration	1 (1)
		Platelet activation	2 (2)
	Nervous system	13 (12)
		Cholinergic synapse	3 (3)
		Dopaminergic synapse	2 (2)
		GABAergic synapse	5 (4)
		Glutamatergic synapse	4 (4)
		Long-term depression	3 (3)
		Long-term potentiation	3 (3)
		Retrograde endocannabinoid signaling	4 (4)
		Serotonergic synapse	4 (4)
		Synaptic vesicle cycle	5 (5)
	Sensory system	13 (13)
		Inflammatory mediator regulation of TRP channels	3 (3)
		Olfactory transduction	3 (3)
		Phototransduction	1 (1)
		Phototransduction - fly	1 (1)
		Taste transduction	11 (11)

## Sheet: Table S5
Table S5. All differentially abundant metabolites (DAMs).
#ID	name	class 1	class 2	HMDB_super_class	HMDB_sub_class	Fold_change	log2FC	Pvalue	VIP	regulated
meta_177	Agmatine	Alcohol and amines	Polyamines	Organic nitrogen compounds	Guanidines	0.739267	-0.435833	0.004274	2.59341	down
meta_142	5-Aminovaleric Acid	Amino acid and Its metabolites	Amino acid derivatives	Organic acids and derivatives	Amino acids, peptides, and analogues	2.60697	1.38237	0.00348148	2.47554	up
meta_183	Ala-Lys/Lys-Ala	Amino acid and Its metabolites	Amino acid derivatives	Organic acids and derivatives	Amino acids, peptides, and analogues	1.43661	0.522665	0.00308604	2.55087	up
meta_201	Arg-Lys	Amino acid and Its metabolites	Small Peptide	Organic acids and derivatives	Amino acids, peptides, and analogues	15.1522	3.92146	6.26991e-05	3.31233	up
meta_215	Asp-Ile/Ile-Asp	Amino acid and Its metabolites	Small Peptide	Organic acids and derivatives	Amino acids, peptides, and analogues	0.327999	-1.60824	0.00582057	2.4717	down
meta_313	Cys-Pro	Amino acid and Its metabolites	Small Peptide	Organic acids and derivatives	Amino acids, peptides, and analogues	1.23318	0.302382	0.0150342	2.24692	up
meta_314	Cysteine-glutathione disulfide	Amino acid and Its metabolites	Small Peptide	Organic acids and derivatives	Amino acids, peptides, and analogues	1.43119	0.517214	0.0198767	2.15386	up
meta_48	2,6-Diamino-5-hydroxyhexanoic-acid	Amino acid and Its metabolites	Amino acid derivatives	--	--	0.780629	-0.35729	0.0140566	2.03187	down
meta_520	L-kynurenine	Amino acid and Its metabolites	Amino acid derivatives	Organic oxygen compounds	Carbonyl compounds	1.38104	0.46576	0.0218	2.13811	up
meta_582	Lys-Met	Amino acid and Its metabolites	Small Peptide	Organic acids and derivatives	Amino acids, peptides, and analogues	0.669561	-0.578712	0.015415	2.18853	down
meta_594	Met-Gln	Amino acid and Its metabolites	Small Peptide	Organic acids and derivatives	Amino acids, peptides, and analogues	0.747672	-0.419523	0.0425973	2.02793	down
meta_597	Methyldopa	Amino acid and Its metabolites	Amino acid derivatives	Phenylpropanoids and polyketides	_	0.523688	-0.933221	0.0145749	2.16216	down
meta_642	N-ethylene glycol neuraminic acid	Amino acid and Its metabolites	Amino acid derivatives	--	--	0.712619	-0.488798	0.0318613	2.07879	down
meta_673	P-sulfanilic acid	Amino acid and Its metabolites	Amino acid derivatives	--	--	1.2592	0.332506	0.0483578	1.75773	up
meta_706	Pro-Glu-Val	Amino acid and Its metabolites	Small Peptide	--	--	3.69577	1.88588	0.00891543	2.25193	up
meta_731	S-methyl-L-thiocitrulline	Amino acid and Its metabolites	Amino acid derivatives	--	--	0.579626	-0.786805	0.000771979	2.85227	down
meta_740	Ser-Ile/Ser-Leu	Amino acid and Its metabolites	Small Peptide	Organic acids and derivatives	Amino acids, peptides, and analogues	0.29858	-1.74381	0.0322287	1.98661	down
meta_805	Val-Thr	Amino acid and Its metabolites	Small Peptide	Organic acids and derivatives	Amino acids, peptides, and analogues	1.34863	0.431493	0.0395771	2.05548	up
meta_9	(R)-(-)-2-phenylglycine	Amino acid and Its metabolites	Amino acid derivatives	--	--	0.741928	-0.430649	0.00170576	2.92487	down
meta_25	1-Hydroxylamino-2-phenylethane	Benzene and substituted derivatives	Benzene and substituted derivatives	--	--	0.741928	-0.430649	0.00170576	2.92487	down
meta_602	Multifidol	Benzene and substituted derivatives	Phenolics	--	--	1.08049	0.111686	0.023995	1.89894	up
meta_96	3-Amino-2-menacarboxylic-acid	Benzene and substituted derivatives	Phenolic acids	--	--	1.32918	0.410535	0.011276	2.36166	up
meta_344	D-Melezitose	Carbohydrates and Its metabolites	Sugars	Organic oxygen compounds	Carbohydrates and carbohydrate conjugates	1.2694	0.344149	0.0108507	2.38202	up
meta_347	D-Ribono-1,4-lactone	Carbohydrates and Its metabolites	Sugar acids	Organic oxygen compounds	Carbohydrates and carbohydrate conjugates	1.43835	0.524413	0.0373802	1.95344	up
meta_591	Maltotriose	Carbohydrates and Its metabolites	Sugars	Organic oxygen compounds	Carbohydrates and carbohydrate conjugates	1.2694	0.344149	0.0108507	2.38202	up
meta_724	Raffinose	Carbohydrates and Its metabolites	Sugars	Organic oxygen compounds	Carbohydrates and carbohydrate conjugates	1.2694	0.344149	0.0108507	2.38202	up
meta_784	UDP-glucose/UDP-D-galactose	Carbohydrates and Its metabolites	Sugars	Nucleosides, nucleotides, and analogues	Pyrimidine nucleotide sugars	1.40173	0.487205	0.0387337	1.83656	up
meta_241	Carnitine C13:0	FA	CAR	--	--	0.668523	-0.58095	0.0421349	1.85703	down
meta_270	Carnitine C3:0	FA	CAR	--	--	1.52604	0.609796	0.0085087	2.39466	up
meta_287	Carnitine C9:1	FA	CAR	--	--	0.605883	-0.722889	0.0300418	2.01418	down
meta_380	FFA(15:1)	FA	FFA	--	--	0.730484	-0.453075	0.00724717	2.3377	down
meta_381	FFA(16:1)	FA	FFA	--	--	0.590697	-0.759509	0.0339667	2.0096	down
meta_537	LPC(16:0/0:0)	GP	LPC	Lipids and lipid-like molecules	Glycerophosphocholines	1.23973	0.310021	0.0466132	1.82141	up
meta_543	LPC(20:2/0:0)	GP	LPC	Lipids and lipid-like molecules	Glycerophosphocholines	0.450379	-1.15079	0.0162704	2.31329	down
meta_563	LPE(22:4/0:0)	GP	LPE	Lipids and lipid-like molecules	Glycerophosphoethanolamines	1.4185	0.504361	0.0434277	1.94329	up
meta_119	4-(Aminomethyl)indole	Heterocyclic compounds	Indole and Its derivatives	--	--	0.233545	-2.09823	0.00067443	2.9288	down
meta_307	Cyclic Amp	Nucleotide And Its metabolites	Nucleotide And Its metabolites	Nucleosides, nucleotides, and analogues	Cyclic purine nucleotides	1.28126	0.357559	0.0245963	1.97683	up
meta_316	Cytidine 5'-Diphosphocholine	Nucleotide And Its metabolites	Nucleotide And Its metabolites	Nucleosides, nucleotides, and analogues	Pyrimidine ribonucleotides	0.76183	-0.392459	0.046774	1.79628	down
meta_55	2-(Dimethylamino)Guanosine	Nucleotide And Its metabolites	Nucleotide And Its metabolites	--	--	3.62766	1.85904	0.00796495	2.39114	up
meta_648	N6-(2-Hydroxyethyl)adenosine	Nucleotide And Its metabolites	Nucleotide And Its metabolites	--	--	3.21031	1.68271	0.0172385	2.13809	up
meta_77	2-Methylguanosine	Nucleotide And Its metabolites	Nucleotide And Its metabolites	Nucleosides, nucleotides, and analogues	_	1.75156	0.808639	0.0419038	1.80391	up
meta_10	(R)-2-Hydroxy-3-phenylpropionic-acid	Organic acid And Its derivatives	Organic acid And Its derivatives	--	--	1.08913	0.123181	0.03734	1.96188	up
meta_143	5-Carboxyvanillic Acid	Organic acid And Its derivatives	Organic acid And Its derivatives	--	--	0.831474	-0.266257	0.0294996	2.08427	down
meta_421	Guanidineacetic Acid	Organic acid And Its derivatives	Organic acid And Its derivatives	Organic acids and derivatives	Amino acids, peptides, and analogues	2.46449	1.30129	0.0119441	2.27982	up
meta_626	N-Acetylputrescine	Organic acid And Its derivatives	Organic acid And Its derivatives	Organic acids and derivatives	Carboximidic acids	0.754173	-0.407033	0.00511182	2.59915	down
meta_65	2-Dodecylbenzenesulfonic acid	Organic acid And Its derivatives	Sulfonic acids	--	--	0.884867	-0.176467	0.0269896	1.91029	down
meta_226	Biliverdin	Tryptamines Cholines Pigments	Pigments	Organoheterocyclic compounds	Bilirubins	0.334931	-1.57806	0.00414006	2.48218	down

## Sheet: Table S6
Table S6. AUC-ROC analyzing results.
#ID	name	KAZ-1	KAZ-2	KAZ-3	KAZ-4	KAZ-5	KAZ-6	KAZ-7	KAZ-8	KAZ-9	KAZ-10	BC-10	BC-1	BC-2	BC-3	BC-4	BC-5	BC-6	BC-7	BC-8	BC-9	KAZ_Mean	BC_Mean	Fold_change	log2FC	Pvalue	VIP	regulated	ROC_AUC
meta_10	(R)-2-Hydroxy-3-phenylpropionic-acid	2.4599e+07	2.52291e+07	2.49528e+07	2.39882e+07	2.34692e+07	2.43881e+07	2.75732e+07	2.86017e+07	2.57701e+07	2.77171e+07	2.98913e+07	2.92927e+07	2.42476e+07	2.39742e+07	2.74465e+07	3.19163e+07	2.94167e+07	2.98054e+07	2.77228e+07	2.54189e+07	2.56289e+07	2.79132e+07	1.08913	0.123181	0.03734	1.96188	up	0.96
meta_119	4-(Aminomethyl)indole	2.72604e+06	4.32404e+06	3.90022e+06	2.37608e+06	3.04656e+06	4.16214e+06	3.26806e+06	2.364e+06	3.63453e+06	3.86503e+06	4.09824e+06	8.99426	3.76438e+06	8.77628	7.68021	9.12373	9.38211	9.30713	10.1316	8.72641	3.36667e+06	786269	0.233545	-2.09823	0.00067443	2.9288	down	0.89
meta_142	5-Aminovaleric Acid	275854	73884.6	87863.9	27621.8	107822	47276.8	27701.3	115969	79657.6	87005	138693	506884	326913	175409	215282	148671	123740	255650	315669	219278	93065.5	242619	2.60697	1.38237	0.00348148	2.47554	up	0.88
meta_143	5-Carboxyvanillic Acid	89243.1	95819	95674.7	73609.6	92784.8	68597.8	81667.7	63640.1	65419.8	89056.2	75019.3	70374	70877	63180.2	33183.9	76347	73115.9	66869.9	81696.9	67413.5	81551.3	67807.8	0.831474	-0.266257	0.0294996	2.08427	down	0.88
meta_177	Agmatine	4.92016e+06	4.59039e+06	3.36808e+06	3.53115e+06	3.34595e+06	3.06878e+06	3.26445e+06	2.90807e+06	2.66505e+06	2.87098e+06	2.29469e+06	1.74761e+06	2.7439e+06	2.41053e+06	2.77936e+06	2.81617e+06	2.68898e+06	2.44969e+06	3.14019e+06	2.45804e+06	3.45331e+06	2.55292e+06	0.739267	-0.435833	0.004274	2.59341	down	0.88
meta_183	Ala-Lys	1.53891e+06	1.78604e+06	1.59858e+06	1.23693e+06	1.46475e+06	1.28538e+06	1.905e+06	2.3807e+06	2.21311e+06	1.94325e+06	2.97516e+06	3.38434e+06	2.04414e+06	2.75452e+06	2.03028e+06	2.81783e+06	2.25489e+06	3.02866e+06	1.63905e+06	2.00007e+06	1.73526e+06	2.49289e+06	1.43661	0.522665	0.00308604	2.55087	up	0.86
meta_201	Arg-Lys	4075.98	9.33657	8.72427	9.24514	10780.3	8.69689	9.75903	8.8629	8.7138	9.80612	35684.1	32463.1	36041.7	13660.5	20190.4	7179.76	28358.8	13668.5	16030.9	22935.9	1492.94	22621.4	15.1522	3.92146	6.26991e-05	3.31233	up	0.86
meta_215	Asp-Ile	434329	775896	267043	447602	326287	399560	535127	571178	436143	766450	9.07131	8.99426	8.52773	518915	7.68021	9.12373	9.38211	9.30713	763738	344032	495962	162675	0.327999	-1.60824	0.00582057	2.4717	down	0.85
meta_226	Biliverdin	33386.7	12663.6	19726.4	35477.6	65371.2	58496.7	42159.5	61649.5	51816.2	48389.7	9.07131	8.99426	8.52773	8.77628	7.68021	52232	19353.7	48450.3	10.1316	23642.3	42913.7	14373.1	0.334931	-1.57806	0.00414006	2.48218	down	0.85
meta_241	Carnitine C13:0	1.54175e+06	2.44152e+06	1.9656e+06	1.53797e+06	2.05657e+06	1.19357e+06	807501	941765	2.66889e+06	2.31136e+06	1.34176e+06	2.02614e+06	1.11335e+06	1.28588e+06	686084	850822	650843	1.29427e+06	1.97194e+06	455670	1.74665e+06	1.16768e+06	0.668523	-0.58095	0.0421349	1.85703	down	0.85
meta_25	1-Hydroxylamino-2-phenylethane	1.4691e+06	1.55394e+06	1.12576e+06	1.23582e+06	1.15792e+06	1.09451e+06	1.09615e+06	1.00869e+06	847766	967266	804126	919947	842389	822886	783270	937978	826999	908899	943026	784883	1.15569e+06	857440	0.741928	-0.430649	0.00170576	2.92487	down	0.96
meta_270	Carnitine C3:0	8.88356e+07	9.43471e+07	7.33115e+07	6.88788e+07	5.77656e+07	6.29588e+07	7.46919e+07	1.04671e+08	8.42642e+07	7.9613e+07	1.58823e+08	1.38769e+08	9.85479e+07	1.08536e+08	8.7986e+07	1.195e+08	1.48798e+08	1.92117e+08	8.39921e+07	6.74945e+07	7.89337e+07	1.20456e+08	1.52604	0.609796	0.0085087	2.39466	up	0.84
meta_287	Carnitine C9:1	140918	352091	281121	182822	303984	187073	151047	145678	452116	448775	179821	230795	107609	196151	120664	101989	110442	247735	212502	95233.2	264563	160294	0.605883	-0.722889	0.0300418	2.01418	down	0.84
meta_307	Cyclic Amp	1.10426e+06	1.84526e+06	1.31859e+06	1.97086e+06	2.0118e+06	2.07074e+06	1.54229e+06	1.91804e+06	1.51938e+06	2.88805e+06	2.49534e+06	1.81875e+06	1.97524e+06	2.41335e+06	2.31453e+06	3.13996e+06	1.73634e+06	2.7962e+06	2.46555e+06	2.14984e+06	1.81893e+06	2.33051e+06	1.28126	0.357559	0.0245963	1.97683	up	0.84
meta_313	Cys-Pro	356870	383139	626303	401763	428550	355811	407621	396508	423305	378761	477838	566683	444262	514839	634443	657777	492081	402312	444038	494063	415863	512834	1.23318	0.302382	0.0150342	2.24692	up	0.84
meta_314	Cysteine-glutathione disulfide	236045	199822	478386	230725	299641	374863	428375	277789	285810	463455	481973	561185	294491	415683	430928	196404	574250	543486	669288	519329	327491	468702	1.43119	0.517214	0.0198767	2.15386	up	0.83
meta_316	Cytidine 5'-Diphosphocholine	2.24972e+06	1.95985e+06	1.65995e+06	1.72883e+06	2.09446e+06	2.55125e+06	2.45582e+06	2.6924e+06	2.7947e+06	3.94862e+06	1.60931e+06	2.9304e+06	1.64702e+06	2.14797e+06	1.57886e+06	1.50538e+06	2.46521e+06	1.70841e+06	1.12335e+06	1.6713e+06	2.41356e+06	1.83872e+06	0.76183	-0.392459	0.046774	1.79628	down	0.83
meta_344	D-Melezitose	77854.5	120936	110912	107732	117181	122700	83953.5	109361	129375	93055	181520	158606	126592	114671	178089	112614	121563	128806	112770	126911	107306	136214	1.2694	0.344149	0.0108507	2.38202	up	0.83
meta_347	D-Ribono-1,4-lactone	45117.3	58101.2	13674.4	36882.5	54871.5	54099.4	68799.4	28730.1	49882	31643.9	63305.3	35878.3	63851.2	64399.1	52595.1	62914	53621	58681.8	119789	60429.5	44180.2	63546.5	1.43835	0.524413	0.0373802	1.95344	up	0.83
meta_380	FFA(15:1)	5.70054e+06	4.98343e+06	4.65227e+06	5.15139e+06	8.53818e+06	7.43226e+06	6.55443e+06	5.25478e+06	4.87708e+06	4.06404e+06	3.8064e+06	4.65878e+06	3.92634e+06	3.59822e+06	4.80545e+06	5.48289e+06	4.43257e+06	3.99033e+06	3.48479e+06	3.60408e+06	5.72084e+06	4.17899e+06	0.730484	-0.453075	0.00724717	2.3377	down	0.82
meta_381	FFA(16:1)	2.76745e+06	2.03763e+06	2.11734e+06	6.11692e+06	2.65521e+06	2.49456e+06	2.40852e+06	2.78635e+06	2.03627e+06	1.87048e+06	2.09798e+06	2.25741e+06	273521	198114	1.71987e+06	2.07577e+06	1.90296e+06	2.99415e+06	843052	1.75773e+06	2.72907e+06	1.61206e+06	0.590697	-0.759509	0.0339667	2.0096	down	0.82
meta_421	Guanidineacetic Acid	208739	45113.4	166602	62803.2	85190	50222	76883.3	90527.9	105596	84947.2	176125	561167	361209	196434	146634	155736	97536.5	187820	357808	166406	97662.4	240687	2.46449	1.30129	0.0119441	2.27982	up	0.82
meta_48	2,6-Diamino-5-hydroxyhexanoic-acid	46794.4	47283.1	76313	69161	47949.8	68454.7	59546.6	56216.9	61995.2	46876.1	43157.2	55015.2	36886.8	45139	49239.1	67475.2	43193.7	42831.5	38475.7	31812.9	58059.1	45322.6	0.780629	-0.35729	0.0140566	2.03187	down	0.94
meta_520	L-kynurenine	632450	668883	568240	510026	643391	737440	649737	736063	599325	868631	809162	868262	1.12948e+06	913465	723840	1.4945e+06	533060	801045	1.18144e+06	680230	661419	913448	1.38104	0.46576	0.0218	2.13811	up	0.81
meta_537	LPC(16:0/0:0)	2.68079e+06	2.83756e+06	1.84842e+06	2.83001e+06	2.84019e+06	2.44736e+06	2.48605e+06	1.41439e+06	2.15695e+06	2.73023e+06	3.00042e+06	2.89822e+06	1.97967e+06	2.93425e+06	2.8094e+06	3.99605e+06	2.97485e+06	4.11408e+06	3.37664e+06	2.00699e+06	2.4272e+06	3.00906e+06	1.23973	0.310021	0.0466132	1.82141	up	0.8
meta_543	LPC(20:2/0:0)	177219	234851	181673	222229	177579	208220	211523	300958	174023	251644	9.07131	8.99426	8.52773	8.77628	238935	9.12373	232032	235518	10.1316	257233	213992	96377.4	0.450379	-1.15079	0.0162704	2.31329	down	0.79
meta_55	2-(Dimethylamino)Guanosine	220118	36583.3	20272.5	179486	27702.7	47944.9	46619.9	32442.6	27714	270870	385111	407580	640540	581508	50054.2	76170.5	448832	68858.3	460383	181236	90975.3	330027	3.62766	1.85904	0.00796495	2.39114	up	0.93
meta_563	LPE(22:4/0:0)	59558.8	117878	31869	91515.7	78767.7	93646.3	76005.9	69377.6	78405.8	70787.3	140859	68641.4	60352.2	190556	99650.2	104892	89529.4	76322.5	141171	117164	76781.2	108914	1.4185	0.504361	0.0434277	1.94329	up	0.79
meta_582	Lys-Met	815736	983387	808275	888371	546030	603150	593724	397309	349447	661050	592961	363600	306636	494927	488297	318292	647718	587864	478380	171550	664648	445023	0.669561	-0.578712	0.015415	2.18853	down	0.77
meta_591	Maltotriose	77854.5	120936	110912	107732	117181	122700	83953.5	109361	129375	93055	181520	158606	126592	114671	178089	112614	121563	128806	112770	126911	107306	136214	1.2694	0.344149	0.0108507	2.38202	up	0.76
meta_594	Met-Gln	445369	459736	449706	673168	425924	205806	310529	312901	316674	448239	346634	304366	224412	194178	275809	314578	290313	387564	418811	269950	404805	302662	0.747672	-0.419523	0.0425973	2.02793	down	0.76
meta_597	Methyldopa	725477	804251	331564	821992	657073	1.13129e+06	240512	740573	704334	288909	522488	684178	300171	389976	184912	9.12373	378972	523344	10.1316	391620	644598	337568	0.523688	-0.933221	0.0145749	2.16216	down	0.76
meta_602	Multifidol	302560	348849	337608	335413	281974	294194	298396	298397	282619	330970	335621	330743	324695	337859	327667	368499	310653	371790	341164	312692	311098	336138	1.08049	0.111686	0.023995	1.89894	up	0.75
meta_626	N-Acetylputrescine	236462	183715	165262	176175	153693	130542	147559	121867	162066	126928	128046	100564	135774	122252	99046.5	131231	130852	123310	125524	113298	160427	120990	0.754173	-0.407033	0.00511182	2.59915	down	0.75
meta_642	N-ethylene glycol neuraminic acid	1.28521e+06	2.09861e+06	1.35534e+06	1.05713e+06	1.22333e+06	1.68752e+06	1.57849e+06	805356	756188	1.44707e+06	1.08388e+06	1.38133e+06	1.2182e+06	752547	506007	817450	955842	1.38607e+06	515707	856706	1.32943e+06	947373	0.712619	-0.488798	0.0318613	2.07879	down	0.75
meta_648	N6-(2-Hydroxyethyl)adenosine	211896	32329.2	14196	219059	17186.7	74150.9	21270.2	26765.2	35102.6	335131	336945	391173	611494	629284	45294.4	34748.5	331399	36049.6	503057	249406	98708.7	316885	3.21031	1.68271	0.0172385	2.13809	up	0.75
meta_65	2-Dodecylbenzenesulfonic acid	1.31679e+07	1.14469e+07	1.1717e+07	1.18351e+07	1.09831e+07	1.21146e+07	1.40219e+07	1.18191e+07	1.12038e+07	9.5115e+06	9.15593e+06	1.17213e+07	9.57982e+06	9.07457e+06	1.0713e+07	1.31517e+07	1.06761e+07	1.01769e+07	1.08452e+07	9.16133e+06	1.17821e+07	1.04256e+07	0.884867	-0.176467	0.0269896	1.91029	down	0.92
meta_673	P-sulfanilic acid	931898	1.52191e+06	1.14182e+06	1.30765e+06	1.16558e+06	941395	1.33171e+06	572518	569557	989969	1.71016e+06	1.51739e+06	1.06431e+06	1.37381e+06	1.22602e+06	1.07327e+06	1.47039e+06	1.56736e+06	1.28855e+06	897603	1.0474e+06	1.31889e+06	1.2592	0.332506	0.0483578	1.75773	up	0.75
meta_706	Pro-Glu-Val	8.84028	102510	120693	9.24514	59998.8	42736.2	9.75903	8.8629	8.7138	9.80612	105889	245670	90802.1	80542.8	111275	91313.2	55804.6	286715	74630.5	62151.5	32599.3	120480	3.69577	1.88588	0.00891543	2.25193	up	0.74
meta_724	Raffinose	77854.5	120936	110912	107732	117181	122700	83953.5	109361	129375	93055	181520	158606	126592	114671	178089	112614	121563	128806	112770	126911	107306	136214	1.2694	0.344149	0.0108507	2.38202	up	0.74
meta_731	S-methyl-L-thiocitrulline	241476	214522	234495	210793	182847	133036	191483	137355	160970	162236	125807	8.99426	156237	89824	84673.6	126558	107795	99846.2	175692	117004	186921	108345	0.579626	-0.786805	0.000771979	2.85227	down	0.73
meta_740	Ser-Ile/Ser-Leu	11801.2	26015.3	25347.7	30790.1	24150.6	18577.7	13608.4	8.8629	8.7138	9.80612	9.07131	8.99426	7823.41	8.77628	7.68021	20096.9	16899	9.30713	10.1316	8.72641	15031.8	4488.2	0.29858	-1.74381	0.0322287	1.98661	down	0.73
meta_77	2-Methylguanosine	344811	120630	66745.8	411779	105266	230011	123773	121249	146937	473993	516214	424524	520984	520933	95055.3	97843.6	395512	198976	584635	402758	214520	375744	1.75156	0.808639	0.0419038	1.80391	up	0.89
meta_784	UDP-D-galactose/UDP-glucose	1.22532e+06	1.32186e+06	2.4025e+06	1.24617e+06	1.14308e+06	826386	1.01413e+06	1.26188e+06	868657	1.33398e+06	2.34397e+06	2.03886e+06	1.54177e+06	1.24442e+06	1.14353e+06	1.81248e+06	1.6099e+06	2.74017e+06	2.24031e+06	1.00794e+06	1.26439e+06	1.77234e+06	1.40173	0.487205	0.0387337	1.83656	up	0.73
meta_805	Val-Thr	531470	365497	881288	551746	545124	573190	414148	594759	532317	386596	746265	833223	456359	846403	1.10262e+06	978275	697690	490210	468941	630423	537614	725041	1.34863	0.431493	0.0395771	2.05548	up	0.68
meta_9	(R)-(-)-2-phenylglycine	1.4691e+06	1.55394e+06	1.12576e+06	1.23582e+06	1.15792e+06	1.09451e+06	1.09615e+06	1.00869e+06	847766	967266	804126	919947	842389	822886	783270	937978	826999	908899	943026	784883	1.15569e+06	857440	0.741928	-0.430649	0.00170576	2.92487	down	0.99
meta_96	3-Amino-2-menacarboxylic-acid	995234	1.31934e+06	1.19324e+06	1.45702e+06	2.08074e+06	2.08437e+06	2.36864e+06	2.24372e+06	2.37761e+06	2.63188e+06	2.44253e+06	2.11881e+06	1.9506e+06	2.11381e+06	2.54304e+06	2.92146e+06	2.89438e+06	2.80269e+06	2.71223e+06	2.42494e+06	1.87518e+06	2.49245e+06	1.32918	0.410535	0.011276	2.36166	up	0.89

## Sheet: Table S7
Table S7. Enriched KEGG pathway of DAMs.
#KEGG Category	gene Count(K Number Count)
Cellular Processes	1 (1)
	Cellular community - eukaryotes	1 (1)
		Gap junction	1 (1)
Environmental Information Processing	3 (3)
	Membrane transport	2 (2)
		ABC transporters	2 (2)
	Signal transduction	1 (1)
		Apelin signaling pathway	1 (1)
		Calcium signaling pathway	1 (1)
		Hedgehog signaling pathway	1 (1)
		MAPK signaling pathway	1 (1)
		Phospholipase D signaling pathway	1 (1)
		Rap1 signaling pathway	1 (1)
		Ras signaling pathway	1 (1)
		cAMP signaling pathway	1 (1)
		cGMP-PKG signaling pathway	1 (1)
Metabolism	13 (12)
	Amino acid metabolism	5 (5)
		Arginine and proline metabolism	4 (4)
		Glycine, serine and threonine metabolism	1 (1)
		Lysine degradation	1 (1)
		Tryptophan metabolism	1 (1)
	Biosynthesis of other secondary metabolites	1 (1)
		Neomycin, kanamycin and gentamicin biosynthesis	1 (1)
	Carbohydrate metabolism	3 (3)
		Amino sugar and nucleotide sugar metabolism	2 (2)
		Ascorbate and aldarate metabolism	1 (1)
		Galactose metabolism	3 (3)
		Pentose and glucuronate interconversions	1 (1)
		Starch and sucrose metabolism	1 (1)
	Lipid metabolism	4 (3)
		Glycerolipid metabolism	1 (1)
		Glycerophospholipid metabolism	3 (2)
	Metabolism of cofactors and vitamins	1 (1)
		Porphyrin and chlorophyll metabolism	1 (1)
	Nucleotide metabolism	2 (2)
		Purine metabolism	1 (1)
		Pyrimidine metabolism	1 (1)
Organismal Systems	2 (2)
	Aging	1 (1)
		Longevity regulating pathway	1 (1)
		Longevity regulating pathway - multiple species	1 (1)
	Circulatory system	1 (1)
		Adrenergic signaling in cardiomyocytes	1 (1)
		Vascular smooth muscle contraction	1 (1)
	Development and regeneration	1 (1)
		Axon regeneration	1 (1)
	Digestive system	2 (2)
		Bile secretion	1 (1)
		Carbohydrate digestion and absorption	1 (1)
		Gastric acid secretion	1 (1)
		Pancreatic secretion	1 (1)
		Salivary secretion	1 (1)
	Endocrine system	1 (1)
		Aldosterone synthesis and secretion	1 (1)
		Cortisol synthesis and secretion	1 (1)
		Estrogen signaling pathway	1 (1)
		Glucagon signaling pathway	1 (1)
		GnRH signaling pathway	1 (1)
		Growth hormone synthesis, secretion and action	1 (1)
		Insulin secretion	1 (1)
		Insulin signaling pathway	1 (1)
		Melanogenesis	1 (1)
		Ovarian steroidogenesis	1 (1)
		Oxytocin signaling pathway	1 (1)
		Parathyroid hormone synthesis, secretion and action	1 (1)
		Progesterone-mediated oocyte maturation	1 (1)
		Regulation of lipolysis in adipocytes	1 (1)
		Relaxin signaling pathway	1 (1)
		Renin secretion	1 (1)
		Thyroid hormone signaling pathway	1 (1)
		Thyroid hormone synthesis	1 (1)
	Environmental adaptation	1 (1)
		Circadian entrainment	1 (1)
		Circadian rhythm	1 (1)
		Thermogenesis	1 (1)
	Excretory system	1 (1)
		Aldosterone-regulated sodium reabsorption	1 (1)
		Endocrine and other factor-regulated calcium reabsorption	1 (1)
		Vasopressin-regulated water reabsorption	1 (1)
	Immune system	1 (1)
		Chemokine signaling pathway	1 (1)
		Leukocyte transendothelial migration	1 (1)
		Platelet activation	1 (1)
	Nervous system	1 (1)
		Cholinergic synapse	1 (1)
		Dopaminergic synapse	1 (1)
		GABAergic synapse	1 (1)
		Glutamatergic synapse	1 (1)
		Long-term potentiation	1 (1)
		Retrograde endocannabinoid signaling	1 (1)
		Serotonergic synapse	1 (1)
	Sensory system	1 (1)
		Inflammatory mediator regulation of TRP channels	1 (1)
		Olfactory transduction	1 (1)
		Taste transduction	1 (1)
